# Supplementary material for: Global, regional, and national burden of orofacial clefts, 1990–2021: an analysis of data from the global burden of disease study 2021
Source: Front Med (Lausanne). 2025 Jun 11;12:1609700. doi: 10.3389/fmed.2025.1609700 (PMC12187660; doi:10.3389/fmed.2025.1609700)
Supplement: Supplementary file 1 [file Supplementary_file_1.XLSX]

## Sheet: P
	location_name	Prevalence_Number_1990	Prevalence_ASR_1990	Prevalence_Number_2021	Prevalence_ASR_2021	EAPC_95%CI
1	Democratic People's Republic of Korea	6190.59 (4993.06,7508.73)	29.38 (23.64,35.7)	9363.03 (7395.91,11701.48)	37.17 (29.47,46.16)	0.79 (0.77 to 0.82)
2	Cambodia	3222.4 (2576.11,3864.02)	28.32 (22.36,34.26)	7492.58 (5934.41,9153.89)	43.78 (34.65,53.49)	1.35 (1.27 to 1.42)
3	Indonesia	55006.2 (43914.08,67918.56)	28.96 (23.09,35.84)	119496.45 (96212.86,148047.2)	43.72 (35.35,53.88)	1.31 (1.23 to 1.39)
4	Sri Lanka	5786.34 (4549.55,7142.53)	33.56 (26.39,41.37)	11607.1 (9102.64,14570.34)	53.51 (42.01,66.64)	1.55 (1.47 to 1.62)
5	Viet Nam	12924.92 (10243.25,15803.85)	17.99 (14.25,22.16)	20202.93 (16485.74,24562.36)	20.72 (16.96,25.07)	0.37 (0.31 to 0.43)
6	Thailand	20403.07 (15890.3,25031.59)	36.17 (28.18,44.28)	40143.38 (31712.04,50523.58)	63.56 (50.18,79.6)	1.84 (1.76 to 1.92)
7	Fiji	192.04 (149.98,238.4)	24.79 (19.3,30.8)	296.76 (230.69,366.12)	32.11 (24.98,39.57)	0.82 (0.78 to 0.86)
8	Timor-Leste	252.78 (203.15,303.76)	28.95 (23.02,35.43)	654.62 (512.22,806.47)	44.98 (35.1,55.65)	1.44 (1.38 to 1.5)
9	Kiribati	19.84 (15.62,24.64)	25.4 (19.72,31.76)	39.88 (31.39,49.28)	32.42 (25.46,40.17)	0.77 (0.74 to 0.8)
10	Marshall Islands	12.45 (9.76,15.37)	25.91 (20.18,32.19)	18.75 (14.74,23.52)	33.21 (26.12,41.66)	0.78 (0.75 to 0.82)
11	Tonga	26.62 (21.31,32.75)	25.74 (20.4,31.76)	36.16 (28.79,45.42)	33.2 (26.25,41.86)	0.8 (0.76 to 0.85)
12	Vanuatu	42.14 (33.39,52.3)	25.95 (20.36,32.39)	106.79 (84.88,132.6)	33.26 (26.3,41.43)	0.78 (0.75 to 0.82)
13	Armenia	3595.81 (2921.99,4260.35)	103.68 (84.27,122.93)	2332.55 (1842.07,2879.72)	80.89 (64.01,99.53)	-0.85 (-0.9 to -0.8)
14	Azerbaijan	6303.68 (4976.57,7662.89)	83.98 (66.33,102.45)	7938.7 (6201.08,9736.83)	78.37 (61.24,95.59)	-0.17 (-0.26 to -0.09)
15	Georgia	3853.65 (3084.05,4730.29)	71.41 (57.26,87.17)	2181 (1704.4,2712)	62.02 (48.5,76.4)	-0.43 (-0.48 to -0.39)
16	Kazakhstan	18434.02 (14819.57,21978.69)	110.81 (89.11,132.39)	15923.29 (12439.18,19265.61)	83.78 (65.44,101.38)	-1.07 (-1.14 to -1.01)
17	Kyrgyzstan	4240.2 (3385.63,5104.21)	90.06 (72.07,108.63)	5464.7 (4423.48,6603.47)	78.66 (63.72,95.07)	-0.4 (-0.46 to -0.34)
18	Taiwan (Province of China)	5219.28 (4168.66,6381.08)	26.18 (20.92,31.99)	9979.94 (8270.84,12003.95)	46.13 (38.45,54.48)	1.94 (1.75 to 2.14)
19	Myanmar	11777.63 (9348.59,14294.19)	28.09 (22.24,34.17)	25424.09 (20210.76,31114.52)	45.42 (36.19,55.49)	1.56 (1.47 to 1.65)
20	Maldives	74.22 (59.17,89.36)	29.88 (23.76,36.15)	215.74 (168.28,268.02)	43.35 (33.92,53.27)	1.18 (1.1 to 1.27)
21	Malaysia	5443.85 (4283.93,6623.66)	29.45 (23.13,35.89)	14068.67 (11305.45,17056.65)	45.43 (36.4,55.04)	1.41 (1.31 to 1.51)
22	China	451419.99 (364246.75,546127.32)	38.6 (31.13,46.69)	410197.66 (331814.5,495791.26)	30.79 (25.23,36.75)	-0.94 (-1.1 to -0.78)
23	Montenegro	182.51 (144.9,221.06)	29.92 (23.8,36.38)	165.59 (130.87,204.69)	28.39 (22.47,34.96)	-0.16 (-0.17 to -0.15)
24	Solomon Islands	93.2 (73.39,115.49)	25.83 (20.1,32.14)	231.59 (182.1,288.01)	32.94 (25.82,41.19)	0.75 (0.72 to 0.79)
25	Samoa	46.02 (36.11,56.87)	26.03 (20.36,32.33)	73.06 (57.1,90.11)	33.27 (25.94,41.21)	0.79 (0.75 to 0.83)
26	Papua New Guinea	1115.74 (881.57,1381.35)	25.89 (20.31,31.99)	3629.68 (2876.6,4512.03)	33.54 (26.28,41.92)	0.82 (0.78 to 0.86)
27	Philippines	20435.45 (16629.5,24515.12)	30.65 (24.88,37.28)	50624.98 (41262.94,62091.13)	44.65 (36.4,54.77)	1.27 (1.16 to 1.38)
28	Lao People's Democratic Republic	1311.25 (1042.18,1582.24)	28.6 (22.51,34.82)	3424.92 (2701.51,4221.43)	45.68 (36.01,56.31)	1.52 (1.45 to 1.6)
29	Croatia	1252.85 (1029.09,1503.81)	27.36 (22.66,32.54)	982.15 (790.02,1185.47)	25.34 (20.37,30.36)	-0.06 (-0.16 to 0.03)
30	Slovenia	616.8 (481.79,770.34)	33.06 (26.04,40.93)	617.96 (486.96,759.37)	32.11 (25.57,39.06)	-0.24 (-0.36 to -0.12)
31	Micronesia (Federated States of)	27.92 (22.13,34.39)	25.8 (20.37,32)	33.74 (26.49,42.46)	32.94 (25.89,41.42)	0.77 (0.73 to 0.8)
32	Uzbekistan	19073.96 (15228.28,22975.58)	84.7 (67.59,103.2)	26854.35 (21409.42,32944.87)	77.73 (61.91,95.52)	-0.28 (-0.32 to -0.25)
33	Albania	989.55 (784.17,1220.13)	29.07 (22.99,35.91)	701.14 (546.1,872.32)	28.06 (21.86,34.51)	-0.18 (-0.23 to -0.14)
34	Bulgaria	3777.77 (2970.85,4686.94)	45.92 (36.56,56.58)	3096.2 (2406.78,3830.02)	49.02 (38.09,60.37)	0.42 (0.34 to 0.5)
35	Bosnia and Herzegovina	1239.26 (978.78,1516.69)	28.39 (22.44,34.68)	874.03 (693.24,1073.68)	28.57 (22.72,34.81)	0.05 (0.02 to 0.08)
36	Tajikistan	4969.4 (3914.59,6107.69)	84.5 (66.39,104.34)	8323.97 (6530.71,10419.62)	79.49 (62.5,99.94)	-0.13 (-0.21 to -0.04)
37	Turkmenistan	3425.05 (2752.22,4105.76)	86.18 (69.12,103.76)	4108.56 (3249.26,5016.12)	79.37 (62.8,96.93)	-0.18 (-0.27 to -0.08)
38	Mongolia	2452.62 (1964.38,3028.94)	107.74 (85.66,133.98)	3708.08 (2945.28,4525.7)	109.46 (87.02,133.77)	0.18 (0.06 to 0.29)
39	North Macedonia	723.87 (586.12,875.92)	37.26 (30.19,45.04)	584.41 (458.69,724.78)	29 (22.84,35.57)	-0.89 (-1.01 to -0.78)
40	Czechia	3500.71 (2882.09,4233.5)	36.19 (29.85,43.71)	2765.73 (2154.44,3414.28)	27.84 (21.55,34.28)	-0.85 (-1.01 to -0.7)
41	Hungary	2756.45 (2276.43,3273.44)	28.51 (23.61,33.84)	1723.73 (1348.47,2130.65)	19.35 (15.25,23.73)	-0.92 (-1.07 to -0.78)
42	Romania	12609.65 (10056.16,15423.64)	56.62 (45.22,69.18)	7994.28 (6367.93,9889.14)	45.17 (36.02,55.54)	-0.89 (-1.04 to -0.74)
43	Slovakia	1302.99 (1040.93,1596.35)	25.51 (20.45,31.23)	1191.22 (930.75,1464.38)	23.44 (18.43,28.74)	-0.33 (-0.41 to -0.25)
44	Serbia	2759.5 (2205.1,3418.75)	29.89 (23.96,36.93)	2313.33 (1841.61,2871.18)	28.06 (22.33,34.48)	-0.24 (-0.27 to -0.22)
45	Estonia	704.15 (577.65,834.19)	46.64 (38.18,55.19)	399.1 (320.12,478.25)	32.49 (26.11,39.01)	-1.3 (-1.4 to -1.2)
46	Latvia	724.87 (568.89,902.22)	28.12 (22.09,34.81)	497.41 (384.44,622.56)	28.2 (22.05,34.95)	0.07 (0.04 to 0.1)
47	Belarus	3302.85 (2582.55,4036.66)	32.87 (25.76,40.06)	2509.56 (1962.11,3140.24)	28.55 (22.45,35.34)	-0.46 (-0.48 to -0.43)
48	Republic of Moldova	1235.97 (969.33,1542.6)	27.98 (21.94,34.9)	931.18 (721,1159.26)	27.55 (21.54,34.2)	-0.01 (-0.04 to 0.03)
49	Poland	9411.59 (7490.29,11589.18)	25.52 (20.34,31.33)	7010.57 (5673.6,8494.57)	19.89 (16.13,23.94)	-0.6 (-0.78 to -0.43)
50	Lithuania	1156.13 (906.22,1432.37)	32.3 (25.39,40.06)	834.52 (644.18,1043.41)	32.6 (25.37,40.37)	0.11 (0.02 to 0.19)
51	Russian Federation	45361.87 (36312.69,54945.54)	31.15 (25.03,37.46)	35362.1 (28178.29,43333.58)	25.81 (20.53,31.42)	-0.64 (-0.65 to -0.62)
52	Singapore	1186.64 (932.78,1443.34)	40.31 (31.74,48.9)	2087.52 (1627.69,2564.49)	39.06 (30.41,47.84)	-0.08 (-0.14 to -0.03)
53	Ukraine	17440.21 (13760.18,21613.47)	34.56 (27.55,42.71)	11779.11 (9307.86,14533.37)	29.51 (23.33,35.91)	-0.41 (-0.47 to -0.35)
54	Brunei Darussalam	121.19 (96.77,148.43)	44.59 (35.57,54.69)	181.6 (145.83,222.3)	42.13 (33.65,51.37)	-0.2 (-0.21 to -0.18)
55	Japan	64514.93 (51584.33,78891.39)	54.6 (43.71,66.34)	62507.02 (49657.88,76813.12)	52.87 (42.11,64.94)	-0.09 (-0.11 to -0.06)
56	New Zealand	1075.8 (872.39,1304.58)	32.25 (26.14,39.11)	1431.16 (1167.43,1707.66)	29.49 (24.13,34.96)	-0.33 (-0.6 to -0.06)
57	Austria	2055.27 (1722.68,2422.86)	28.59 (24.05,33.49)	1976.27 (1572.01,2390.88)	23.85 (18.99,28.73)	-0.48 (-0.51 to -0.44)
58	Andorra	14.12 (11.15,17.6)	27.86 (22.01,34.34)	20.4 (16.03,25.45)	26.35 (20.78,32.48)	-0.18 (-0.19 to -0.17)
59	Australia	5086.8 (4265.54,6059.6)	31.42 (26.46,37.28)	6886.02 (5476.71,8430.24)	28.39 (22.69,34.63)	-0.27 (-0.36 to -0.18)
60	Republic of Korea	25500.04 (20606.92,31284.21)	60.22 (48.55,73.9)	26039.08 (20155.31,32171.36)	55.05 (42.46,67.51)	-0.46 (-0.52 to -0.4)
61	Belgium	2470.42 (2070.25,2937.1)	26.59 (22.39,31.5)	2312.77 (1847.29,2847.88)	21.74 (17.42,26.57)	-0.61 (-0.7 to -0.51)
62	Malta	115.18 (93.21,138.46)	32.37 (26.15,38.92)	116.4 (91.78,142.85)	28.56 (22.7,34.7)	-0.3 (-0.42 to -0.18)
63	Luxembourg	136.01 (106.66,167.29)	38.13 (29.86,46.74)	193.16 (155.37,236.1)	32.22 (25.76,39.02)	-0.75 (-0.85 to -0.65)
64	Iceland	73.87 (58.51,90.34)	29.67 (23.51,36.28)	88.64 (70.08,109.58)	26.66 (21.11,32.85)	-0.37 (-0.4 to -0.34)
65	Israel	987.95 (794.42,1203.88)	19.79 (15.92,24.11)	1480.39 (1153.17,1825.76)	15.56 (12.13,19.19)	-0.62 (-0.67 to -0.56)
66	Ireland	897.94 (758.41,1059.74)	25.82 (21.87,30.44)	1019.56 (800.15,1254.96)	21.93 (17.18,26.8)	-0.53 (-0.65 to -0.4)
67	Greece	3957.89 (3162.67,4866.36)	41.14 (33,50.44)	3729.88 (2994.81,4592.53)	40.59 (32.65,49.44)	0.01 (-0.03 to 0.05)
68	Cyprus	272.88 (213.48,333.83)	35.84 (28,43.81)	460.51 (360.27,566.96)	36.25 (28.5,44.37)	0 (-0.08 to 0.08)
69	France	12719.06 (10892.59,14977.75)	23.35 (20.09,27.29)	12605.23 (10128.73,15183.71)	20.58 (16.56,24.64)	-0.31 (-0.36 to -0.26)
70	Denmark	1783.6 (1487.18,2117.45)	37.33 (31.28,44.23)	1623.37 (1285.57,1973.9)	29.74 (23.6,36.02)	-0.58 (-0.64 to -0.51)
71	Italy	15149.61 (12190.53,18210.71)	28.85 (23.21,34.51)	11013.83 (8915.93,13122.88)	20.54 (16.8,24.36)	-1.36 (-1.55 to -1.17)
72	Germany	23604.8 (19705.44,28382.83)	31.97 (26.81,37.86)	22463.55 (17671.58,27702.2)	28.81 (22.66,35.03)	-0.42 (-0.53 to -0.31)
73	Finland	2562.77 (2146.43,2955.55)	54.55 (45.69,62.86)	1805.4 (1448.6,2178.91)	35.73 (28.78,42.68)	-1.2 (-1.38 to -1.01)
74	United Kingdom	21762.28 (17639.51,26345.21)	39.84 (32.35,47.96)	24075.62 (19018.59,29543.41)	37.85 (29.99,46.24)	-0.62 (-0.81 to -0.43)
75	Netherlands	4745 (4039.09,5671.95)	33.89 (29.13,40.05)	4532.72 (3543.69,5560.6)	28.48 (22.4,34.68)	-0.58 (-0.67 to -0.49)
76	Norway	3604.72 (2879.6,4379.96)	88.06 (70.35,106.55)	4275.28 (3414.68,5234.65)	82.94 (66.37,101.26)	-0.65 (-0.9 to -0.39)
77	Switzerland	2471.06 (2024.5,2932.45)	39.24 (32.12,46.5)	2600.94 (2111.6,3106.79)	32.26 (26.1,38.72)	-0.44 (-0.68 to -0.2)
78	Portugal	2145.41 (1773.12,2522.54)	22.86 (18.86,26.74)	1548.75 (1206.08,1906.88)	16.03 (12.67,19.48)	-0.94 (-1.09 to -0.79)
79	Uruguay	405.51 (316.35,498.94)	13.17 (10.29,16.21)	472.48 (369.7,587.96)	14.69 (11.47,18.19)	0.3 (0.19 to 0.42)
80	Canada	3223.77 (2653.45,3866.91)	12.46 (10.26,14.89)	3174.63 (2498.7,3883.83)	9.07 (7.15,11.05)	-0.32 (-1 to 0.36)
81	Argentina	9580.28 (7631.05,11589)	28.83 (22.97,34.9)	11721.51 (9120.07,14372.07)	27.02 (21.21,33.01)	-0.21 (-0.36 to -0.07)
82	Chile	3514.77 (2830.21,4297.62)	26.07 (21,31.86)	4112.17 (3206.93,5128.19)	23.1 (18.02,28.46)	-0.46 (-0.56 to -0.36)
83	Spain	6549.5 (5642.64,7792.63)	18.31 (15.92,21.51)	6091.83 (4894.7,7410.71)	14.82 (11.85,18.03)	-0.7 (-0.73 to -0.68)
84	Sweden	2724.71 (2176.32,3332.98)	33.36 (26.77,40.59)	2469.79 (1938.62,3077.15)	25.26 (19.83,31.38)	-0.39 (-0.51 to -0.28)
85	United States of America	48996.27 (37033.74,62416.33)	19.9 (14.98,25.28)	65069.27 (49515.02,82933.43)	20.9 (15.95,26.36)	-0.52 (-0.89 to -0.15)
86	Barbados	75.79 (58.8,95.17)	30.52 (23.74,38.12)	132.9 (102.46,165.71)	46.49 (36.02,57.5)	1.67 (1.58 to 1.77)
87	Cuba	2773 (2224.97,3379.15)	26.03 (20.96,31.58)	3986.54 (3050.5,5015.43)	36.83 (28.42,46.07)	1.4 (1.32 to 1.49)
88	Grenada	27.79 (21.74,34.33)	30.77 (24,38.04)	47.05 (36.71,58.67)	46.98 (36.68,58.22)	1.7 (1.6 to 1.8)
89	Dominican Republic	2406.3 (1905.48,2941.46)	32.12 (25.32,39.48)	5316.11 (4189.98,6642.55)	48.52 (38.2,60.64)	1.64 (1.55 to 1.73)
90	Bahamas	79.9 (62.93,98.82)	30.93 (24.36,38.23)	177.09 (137.07,221.63)	47.16 (36.77,58.89)	1.7 (1.6 to 1.8)
91	Antigua and Barbuda	21.29 (17.33,25.81)	35.3 (28.77,42.77)	44.04 (35.71,53)	51.6 (41.75,61.77)	1.53 (1.43 to 1.63)
92	Belize	65.78 (50.85,80.14)	32.85 (25.18,40.4)	198.48 (156.85,249.39)	46.48 (36.81,58.37)	1.49 (1.38 to 1.6)
93	Dominica	24.98 (20.02,30.2)	33.44 (26.84,40.54)	31.98 (25.43,39.32)	50.07 (39.94,61.28)	1.61 (1.52 to 1.7)
94	Guyana	262.77 (208.22,322.14)	31.91 (25.11,39.26)	369.24 (290.8,459.07)	48.39 (38.14,60.19)	1.68 (1.58 to 1.77)
95	Haiti	2235.89 (1770.43,2733.06)	32.39 (25.48,39.85)	6203.83 (4912.17,7646.32)	47.33 (37.3,58.49)	1.53 (1.44 to 1.61)
96	Jamaica	748.33 (594.52,926.26)	30.97 (24.64,38.5)	1277.99 (998,1632.2)	47.04 (37.05,59.67)	1.67 (1.57 to 1.76)
97	Saint Lucia	42.12 (33.16,51.85)	29.91 (23.52,36.96)	78.93 (61.27,98.44)	46.22 (36.19,57.2)	1.73 (1.63 to 1.83)
98	Suriname	122.48 (96.09,152.69)	31.12 (24.42,38.75)	275.41 (216.3,340.67)	48.55 (38.26,59.97)	1.76 (1.66 to 1.86)
99	Saint Vincent and the Grenadines	50.23 (40.68,60.21)	44.57 (36.09,53.39)	52.79 (41.32,65.41)	47.8 (37.65,58.86)	0.6 (0.43 to 0.78)
100	Trinidad and Tobago	367.84 (291.56,460.6)	30.23 (24.01,37.88)	622.17 (479.92,768.43)	46.22 (35.92,56.82)	1.69 (1.6 to 1.79)
101	Peru	11718.94 (9347.12,14249.61)	51.4 (40.92,62.67)	25192.44 (20008.88,31446.01)	70.08 (55.76,87.32)	1.07 (1.03 to 1.12)
102	Bolivia (Plurinational State of)	2532.56 (2042.8,3078.57)	36.21 (28.87,43.99)	4611.02 (3662.92,5662.37)	38.99 (30.97,47.85)	0.3 (0.25 to 0.35)
103	Costa Rica	655.5 (503.96,823.22)	20.81 (16.04,26.19)	991.71 (776.58,1219.48)	21.69 (17.08,26.61)	0.28 (0.13 to 0.42)
104	Colombia	10656.78 (8460.72,12891.35)	31.27 (24.82,37.84)	13266.79 (10431.69,16379.81)	27.91 (21.91,34.26)	-0.24 (-0.33 to -0.16)
105	Ecuador	2959.87 (2372.35,3567.35)	27.88 (22.36,33.69)	3730.96 (3139.22,4385.48)	20.98 (17.67,24.62)	-1.11 (-1.22 to -1.01)
106	El Salvador	2047.4 (1645.42,2442.05)	36.43 (29.11,43.71)	2375.99 (1887.49,2896.41)	37.05 (29.49,45.14)	0.12 (0.09 to 0.14)
107	Honduras	1859.44 (1473.35,2239.67)	36.1 (28.45,43.81)	3856 (3073.52,4714.99)	37.73 (30.09,46.22)	0.22 (0.18 to 0.25)
108	Panama	819.22 (646.98,1008.44)	33.57 (26.51,41.33)	1599.38 (1247.33,1991.47)	37.79 (29.42,46.87)	0.48 (0.43 to 0.52)
109	Nicaragua	2220.03 (1764.27,2688.47)	52.7 (41.9,64.3)	4109.24 (3248.23,5114.69)	61.58 (48.69,76.64)	0.64 (0.61 to 0.68)
110	Venezuela (Bolivarian Republic of)	11304.99 (9053.53,13716.63)	57.49 (45.86,70.52)	16493.95 (12897.13,20695.01)	62.94 (49.51,78.66)	0.45 (0.39 to 0.51)
111	Guatemala	4168.8 (3334.31,5021.07)	43.7 (34.85,52.71)	6220.59 (4945.67,7718.58)	39.46 (31.38,48.86)	-0.2 (-0.28 to -0.12)
112	Mexico	46349.97 (38090.27,55929.82)	51.54 (42.22,62.5)	47843.35 (38425.82,58703.3)	38.05 (30.72,46.38)	-1.12 (-1.21 to -1.02)
113	Brazil	45167.06 (36664.12,54439.04)	29.99 (24.34,36.16)	51823.28 (42386.98,61561.07)	24.3 (19.97,28.91)	-0.66 (-0.84 to -0.47)
114	Paraguay	818.17 (650.38,999.96)	19.07 (15.08,23.42)	1373.29 (1102.3,1700.25)	19.34 (15.54,23.92)	0.11 (0.07 to 0.14)
115	Jordan	4171.73 (3347.1,5103.74)	104.39 (82.87,128.74)	11713.61 (9215.46,14436.43)	95.43 (75.36,117.44)	-0.25 (-0.27 to -0.23)
116	Algeria	25281.02 (20326.44,30511.16)	95.95 (77,116.31)	39940.52 (31862.62,49188.01)	90.11 (71.83,110.92)	-0.11 (-0.15 to -0.07)
117	Iran (Islamic Republic of)	48395.67 (38664.2,59165.08)	81.36 (64.8,99.58)	63798.16 (50540.87,78568.99)	75.8 (60.2,93.24)	-0.36 (-0.41 to -0.3)
118	Bahrain	515.06 (416.69,630.92)	99.51 (80.44,122.27)	1371.87 (1095.61,1682.24)	91.21 (73.18,111.12)	-0.25 (-0.27 to -0.24)
119	Egypt	53627.32 (42950.43,65720.66)	93.24 (74.94,114.25)	96070.73 (76383.24,117942.74)	89.75 (71.19,110.22)	-0.08 (-0.14 to -0.03)
120	Iraq	19294.66 (15559.95,23323.85)	98.4 (79,119.06)	37978.21 (30130.12,47222.29)	91.53 (72.63,113.6)	-0.17 (-0.2 to -0.14)
121	Lebanon	2951.09 (2398.21,3590.51)	96.24 (78.25,117.46)	4934.74 (3887.2,6079.7)	90.26 (71.13,110.91)	-0.13 (-0.19 to -0.08)
122	Libya	4356.21 (3451.44,5295.45)	99.02 (78.3,120.56)	6024.1 (4800.4,7333.86)	89.09 (71.11,108)	-0.23 (-0.28 to -0.18)
123	Kuwait	1703.42 (1337.24,2094.01)	98.17 (76.94,120.72)	4241.28 (3383.31,5232.25)	93.25 (74.51,114.58)	-0.11 (-0.16 to -0.06)
124	Morocco	23946.41 (19242.93,29038.53)	91.54 (73.65,111.44)	32061.83 (25465.63,38830.15)	86.76 (68.98,104.96)	-0.14 (-0.18 to -0.09)
125	Palestine	3517.43 (2792.52,4324.09)	161.86 (127.82,200.78)	7654.84 (6211.91,9170.27)	147.15 (119.61,176.54)	-0.28 (-0.33 to -0.24)
126	Qatar	658.8 (519.29,822.91)	145.79 (114.66,182.35)	4178.72 (3313.53,5180.85)	140.47 (111.24,173.15)	-0.07 (-0.13 to -0.01)
127	Oman	2131.65 (1677.73,2600.46)	102.31 (80.13,125.28)	4549.45 (3594.25,5637.81)	96.79 (76.63,119.81)	-0.11 (-0.14 to -0.07)
128	Saudi Arabia	17591.19 (13973.17,21235.73)	106.16 (83.74,128.81)	37794.61 (29762.24,46785.12)	102.14 (80.4,125.86)	-0.06 (-0.1 to -0.02)
129	Syrian Arab Republic	11781.75 (9398.66,14617.14)	88.95 (70.43,110.12)	12206.13 (9759.12,15037.07)	87.96 (70.38,108.21)	0.03 (-0.04 to 0.11)
130	Tunisia	7989.84 (6410.19,9627.47)	93.36 (74.81,112.48)	10229.94 (8169.78,12629.99)	87.6 (70.25,108.07)	-0.17 (-0.21 to -0.12)
131	Türkiye	42713.54 (34622.59,52420.79)	72.1 (58.29,88.55)	52044.86 (41320.32,65677.91)	64.33 (51.18,80.51)	-0.24 (-0.28 to -0.19)
132	United Arab Emirates	1347.04 (1063.04,1630.91)	70.33 (55.26,85.16)	5874.01 (4600.84,7402.15)	63.41 (49.6,78.64)	-0.21 (-0.26 to -0.16)
133	Yemen	14374.78 (11542.36,17287.11)	96.88 (77.57,118)	30370.69 (24309.16,37112.46)	87.94 (70.3,107.81)	-0.24 (-0.3 to -0.19)
134	Bangladesh	127135.12 (100578.62,155376.87)	109.47 (85.74,134.99)	188154.85 (147603.16,236515.61)	115.08 (90.6,144.33)	0.15 (0.14 to 0.16)
135	Afghanistan	10270.54 (8305.71,12178.72)	96.71 (77.41,115.08)	29043.91 (23563.84,35520.87)	88.53 (71.23,108.38)	-0.27 (-0.32 to -0.22)
136	India	864925.31 (680651.1,1061384.78)	98.54 (77.34,121.28)	1083094.46 (860196.37,1350729.36)	77.53 (61.73,96.55)	-0.81 (-0.85 to -0.77)
137	Bhutan	721.65 (566.32,886.82)	108.95 (84.62,135.41)	862.33 (676.92,1077.02)	115.48 (90.89,143.73)	0.19 (0.17 to 0.22)
138	Nepal	22114.57 (17600.64,27285.63)	107.11 (84.82,132.8)	34926.73 (27431.77,43943.26)	111.94 (87.97,140.76)	0.14 (0.12 to 0.16)
139	Pakistan	119988.77 (94475.4,147576.57)	102.42 (80.09,125.93)	326252.25 (258128.6,404942.4)	136.06 (107.62,169.11)	0.92 (0.89 to 0.95)
140	Central African Republic	1148.63 (913.89,1405.78)	38.27 (30.35,47.47)	2233.27 (1782.27,2760.87)	38.63 (30.83,48.13)	0.11 (0.08 to 0.15)
141	Angola	4605.44 (3672.56,5612.06)	40.03 (31.88,49.22)	13845.22 (10985.31,16985.41)	39.38 (31.13,48.61)	0.02 (-0.01 to 0.04)
142	Democratic Republic of the Congo	16708.33 (13222.58,20321.79)	39.32 (30.71,47.89)	35653.1 (28292.17,44684.43)	37.87 (29.97,47.48)	-0.07 (-0.1 to -0.03)
143	Congo	999.56 (792.23,1223.62)	38.6 (30.58,47.5)	2098.26 (1662.19,2614.86)	38.21 (30.21,47.59)	0.02 (-0.01 to 0.05)
144	Gabon	418.3 (329.71,508.04)	39.66 (31.07,48.3)	720.07 (570.1,891.02)	38.92 (30.82,48.2)	0 (-0.04 to 0.03)
145	Equatorial Guinea	184.5 (145.76,223.65)	39.04 (30.69,47.69)	623.83 (496.31,765.89)	40.06 (31.88,49.33)	0.25 (0.16 to 0.33)
146	Burundi	3159.67 (2488.39,3846.46)	51.75 (40.64,62.82)	6837.01 (5452.91,8561.99)	48.97 (38.9,61.88)	-0.16 (-0.2 to -0.13)
147	Comoros	269.59 (211.87,330.4)	53.28 (41.87,65.38)	379.08 (301.55,468.39)	50.38 (40.07,62.41)	-0.19 (-0.21 to -0.17)
148	Eritrea	1958.36 (1557.85,2361.11)	52.46 (41.54,64.37)	3476.4 (2763,4280.69)	50.64 (40.04,62.84)	-0.14 (-0.19 to -0.08)
149	Djibouti	237.25 (189.08,287.66)	53.33 (42.37,65.45)	629.18 (498.39,776.83)	49.15 (38.94,60.91)	-0.31 (-0.34 to -0.28)
150	Ethiopia	31258.97 (24817.16,37992.63)	56.01 (44,68.98)	59666.41 (47419.44,72932.85)	52.26 (41.08,64.23)	-0.24 (-0.32 to -0.17)
151	Kenya	12640.43 (10010.84,15350.94)	50.64 (39.76,62.22)	23623.37 (18687.86,29122.48)	46.34 (36.69,57.2)	-0.29 (-0.35 to -0.23)
152	Malawi	5735.77 (4533.55,6946.56)	52.58 (41.07,64.3)	9859.66 (7702,12298.6)	48.78 (38.09,60.93)	-0.25 (-0.27 to -0.22)
153	Madagascar	6907.16 (5455.87,8442.76)	53 (41.47,65.71)	14776.75 (11839.98,18352.21)	49.75 (39.81,62.25)	-0.23 (-0.26 to -0.2)
154	Mauritius	276.99 (218.34,338.45)	25.22 (19.88,30.8)	485.01 (376.5,605.79)	39.81 (31.12,49.7)	1.43 (1.35 to 1.51)
155	Mozambique	7620.91 (6026.36,9306.24)	52.05 (41,64.64)	16745.89 (13300.69,20483.27)	50.37 (39.28,62.13)	-0.1 (-0.15 to -0.06)
156	Seychelles	20.88 (16.45,25.6)	28.24 (22.25,34.66)	45.54 (35.66,56.21)	44.5 (35.06,54.51)	1.46 (1.4 to 1.53)
157	Rwanda	3991.9 (3155.02,4920.83)	51.11 (39.87,63.98)	6705.18 (5332.1,8349.09)	49.07 (38.9,61.3)	-0.14 (-0.17 to -0.12)
158	Somalia	4477.76 (3551.85,5456.52)	50.98 (40.21,63.19)	11448.19 (9203.52,13967.93)	48.7 (38.85,59.94)	-0.13 (-0.17 to -0.1)
159	United Republic of Tanzania	13765.52 (10821.24,16543.71)	48.6 (37.79,59.44)	29536.72 (23279.55,36303.06)	47.93 (37.61,59.45)	0.03 (-0.02 to 0.07)
160	Zambia	4658.91 (3730.33,5682.85)	52.9 (42,65.65)	10453.7 (8309.46,13040.51)	51 (40.29,63.57)	-0.1 (-0.12 to -0.08)
161	Uganda	9755.13 (7808.86,11862.21)	50.68 (40.37,62.53)	22362.06 (17773.01,27740.65)	48.7 (38.31,60.72)	-0.17 (-0.19 to -0.15)
162	Botswana	1193.08 (948.14,1451.57)	85.84 (67.69,105.81)	1970.96 (1552.95,2483.14)	82.66 (65.13,104.1)	0 (-0.1 to 0.11)
163	Lesotho	1074.57 (851.75,1328.47)	66.76 (52.53,83.37)	1219.94 (953.43,1516.57)	64.58 (50.35,80.4)	-0.09 (-0.11 to -0.06)
164	Namibia	1027.92 (824.8,1259.71)	68.69 (54.89,84.49)	1618.62 (1279.67,2025.56)	65.72 (51.89,82.22)	-0.13 (-0.16 to -0.09)
165	South Africa	22296.72 (17989.94,27165.73)	58.27 (46.73,71.52)	30605.64 (24577.03,37997.09)	54.41 (43.88,67.32)	-0.19 (-0.23 to -0.15)
166	Eswatini	596.45 (478.91,728.46)	68.52 (54.21,84.52)	777.6 (615.9,960.66)	66.05 (52.32,82.08)	-0.11 (-0.14 to -0.07)
167	Zimbabwe	7328.15 (5772.04,8888.03)	66.38 (52.34,81.32)	10531.94 (8497.19,13261.39)	65.14 (52.16,81.9)	-0.08 (-0.11 to -0.05)
168	Benin	2868.67 (2259.23,3498.74)	52.52 (41.48,64.64)	7295.13 (5877.51,8936.74)	50.01 (40.21,61.8)	-0.15 (-0.19 to -0.11)
169	Burkina Faso	5385.1 (4289.19,6603.21)	50.5 (39.95,61.95)	12167.69 (9794.61,14791.43)	48.89 (39.18,60)	-0.1 (-0.11 to -0.09)
170	Cameroon	5827.35 (4662.84,7132.68)	50.83 (40.13,62.45)	15983.73 (12683.38,19721.39)	47.97 (37.7,59.33)	-0.16 (-0.19 to -0.13)
171	Cabo Verde	197.28 (156.4,239.7)	51.66 (40.82,63.17)	264.8 (211.15,329.43)	48.12 (38.59,59.83)	-0.25 (-0.27 to -0.22)
172	Chad	3486.89 (2726.48,4290.8)	51.19 (40.03,63.69)	9817.98 (7824.39,12076.54)	49.57 (39.26,61.13)	-0.05 (-0.09 to -0.02)
173	C么te d'Ivoire	7085.98 (5529.24,8617.16)	52.55 (40.99,64.7)	14315.08 (11258.8,17830.73)	48.82 (38.37,61.15)	-0.25 (-0.26 to -0.23)
174	Gambia	564.54 (445.75,685.73)	51.77 (40.57,64.01)	1187.89 (946.79,1459.62)	47.28 (37.38,58.51)	-0.32 (-0.35 to -0.3)
175	Ghana	8051.7 (6382.3,10027.06)	49.98 (39.38,62.38)	17019.43 (13516.38,21148.15)	48.06 (38.01,59.98)	-0.11 (-0.13 to -0.09)
176	Guinea	3563.3 (2807.3,4366.31)	53.12 (41.69,65.99)	7220.6 (5794.87,8757.79)	50 (40,61.22)	-0.22 (-0.24 to -0.2)
177	Guinea-Bissau	577.56 (451.77,702.24)	51.81 (40.14,64.09)	1055.86 (835.43,1308.64)	48.28 (38.07,60.23)	-0.25 (-0.28 to -0.21)
178	Liberia	1412.49 (1120.27,1712.53)	52.02 (40.99,63.92)	2651.17 (2082.19,3354.33)	46.94 (36.69,59.51)	-0.28 (-0.32 to -0.25)
179	Mali	4876.56 (3869.98,5903.95)	50.19 (39.28,61.74)	13040.54 (10245.88,15973.64)	49.07 (38.29,60.87)	-0.05 (-0.07 to -0.04)
180	Mauritania	1122.85 (889.64,1383.37)	50.05 (39.28,61.98)	2148.18 (1700.84,2646.59)	46.71 (37.12,57.85)	-0.23 (-0.25 to -0.21)
181	Niger	4448.03 (3514.11,5364.73)	48.62 (38.34,59.34)	13031.69 (10157.86,15802.18)	46.69 (36.5,57.55)	-0.13 (-0.15 to -0.11)
182	Nigeria	50952.33 (40641.72,61470.11)	52.23 (41.25,63.49)	116912.7 (94476.02,143202.7)	47.78 (37.86,58.87)	-0.17 (-0.23 to -0.1)
183	Sao Tome and Principe	66.88 (53.41,82.68)	51.02 (40.72,63.25)	104.74 (84,130.59)	47.56 (38.15,59.42)	-0.19 (-0.22 to -0.16)
184	Senegal	4367.77 (3450.44,5335.68)	51.41 (40.39,63.06)	8171.38 (6409.03,10017.52)	49.11 (38.58,60.87)	-0.13 (-0.15 to -0.11)
185	Sierra Leone	2437.05 (1946.37,2946.77)	52.83 (41.95,64.88)	4610.45 (3663.31,5645.02)	49.28 (39.02,61.3)	-0.23 (-0.25 to -0.21)
186	Togo	2019.97 (1608.89,2479.57)	50.45 (39.96,62.27)	4077.84 (3193.49,5064.04)	47.01 (36.63,58.6)	-0.22 (-0.25 to -0.2)
187	American Samoa	13.12 (10.38,16.29)	25.8 (20.35,32.23)	16.16 (12.69,19.83)	32.92 (25.98,40.29)	0.77 (0.73 to 0.82)
188	Bermuda	17.92 (14.14,22.24)	31.05 (24.54,38.36)	28.21 (21.9,34.89)	46.8 (36.66,57.45)	1.64 (1.55 to 1.74)
189	Guam	36 (27.77,44.68)	25.84 (19.87,32.23)	52.45 (41.24,65.26)	33.48 (26.39,41.59)	0.84 (0.79 to 0.89)
190	Greenland	7.84 (6.18,9.61)	14.11 (11.12,17.28)	7.31 (5.73,8.99)	13.72 (10.77,16.87)	-0.1 (-0.12 to -0.08)
191	Cook Islands	4.98 (3.88,6.11)	25.9 (20.17,31.84)	5.72 (4.5,7.13)	33.08 (26.03,41.16)	0.77 (0.72 to 0.82)
192	Niue	0.6 (0.47,0.74)	25.97 (20.2,31.99)	0.55 (0.42,0.68)	33.34 (26.17,41.37)	0.81 (0.76 to 0.85)
193	Nauru	2.88 (2.3,3.58)	26.67 (21.06,33.48)	3.81 (3,4.73)	33.79 (26.58,42.15)	0.76 (0.7 to 0.82)
194	Monaco	7.61 (5.96,9.42)	27.57 (21.6,33.96)	9.15 (7.15,11.33)	26.38 (20.68,32.34)	-0.13 (-0.14 to -0.12)
195	Northern Mariana Islands	11.78 (9.09,14.46)	25.83 (19.9,31.82)	15.82 (12.36,19.7)	33.39 (26.21,41.53)	0.83 (0.78 to 0.87)
196	Palau	3.95 (3.07,4.9)	25.96 (20.22,32.19)	5.81 (4.53,7.26)	33.25 (26.06,41.51)	0.79 (0.75 to 0.84)
197	Puerto Rico	1337.47 (1044.3,1648.7)	37.33 (29.14,45.88)	1923.26 (1495.75,2398.3)	62.06 (48.78,77.04)	2.05 (1.93 to 2.18)
198	Saint Kitts and Nevis	12.88 (10.19,15.97)	30.6 (24.23,37.95)	26.59 (20.37,33.21)	47.08 (36.19,58.31)	1.71 (1.61 to 1.81)
199	Tokelau	0.43 (0.33,0.52)	26.11 (20.49,32.24)	0.45 (0.34,0.56)	33.08 (25.57,41.29)	0.75 (0.71 to 0.79)
200	Tuvalu	2.55 (2,3.17)	25.67 (19.81,32.15)	4.09 (3.21,5.1)	32.94 (25.86,41.11)	0.79 (0.75 to 0.82)
201	United States Virgin Islands	33.11 (26.06,40.26)	31.03 (24.4,37.75)	38.98 (30.03,47.76)	47.79 (37.07,58.58)	1.7 (1.6 to 1.8)
202	San Marino	11.86 (9.71,14.21)	55.01 (45.13,65.99)	12.27 (9.85,14.74)	42.43 (34,50.82)	-0.98 (-1.15 to -0.81)
203	South Sudan	3613.19 (2868.14,4319.01)	55.81 (43.97,67.46)	5283.46 (4188.73,6454.27)	50.98 (40.38,63.17)	-0.26 (-0.32 to -0.2)
204	Sudan	20715.95 (16568.7,24702.98)	97.3 (78.05,116.23)	39587.29 (31909.35,48832.85)	89.31 (71.85,110.53)	-0.22 (-0.28 to -0.15)
