# Supplementary material for: Global, regional, and national burden of orofacial clefts, 1990–2021: an analysis of data from the global burden of disease study 2021
Source: Front Med (Lausanne). 2025 Jun 11;12:1609700. doi: 10.3389/fmed.2025.1609700 (PMC12187660; doi:10.3389/fmed.2025.1609700)
Supplement: Supplementary file 3 [file Supplementary_file_3.XLSX]

## Sheet: M
	location_name	Deaths_Number_1990	Deaths_ASR_1990	Deaths_Number_2021	Deaths_ASR_2021	EAPC_95%CI
72	Luxembourg	0.01 (0.01,0.02)	0.01 (0,0.01)	0 (0,0)	0 (0,0)	-9.88 (-11.39 to -8.36)
131	Türkiye	541.68 (166.68,1005.3)	0.77 (0.24,1.43)	14.94 (8.67,25.73)	0.03 (0.02,0.05)	-9.68 (-9.88 to -9.49)
58	New Zealand	0.01 (0,0.01)	0 (0,0)	0 (0,0)	0 (0,0)	-9.66 (-11.68 to -7.58)
48	Latvia	0.27 (0.09,0.61)	0.01 (0.01,0.03)	0.01 (0,0.02)	0 (0,0)	-9.66 (-10.51 to -8.79)
63	Denmark	0.03 (0.01,0.14)	0 (0,0)	0 (0,0)	0 (0,0)	-9.57 (-10.69 to -8.44)
135	Bangladesh	522.24 (57.83,1688.53)	0.26 (0.03,0.85)	17.4 (1.99,62.45)	0.01 (0,0.05)	-9.42 (-9.73 to -9.12)
40	Montenegro	0.6 (0.19,1.46)	0.12 (0.04,0.3)	0.03 (0.01,0.09)	0.01 (0,0.03)	-9.39 (-10.58 to -8.17)
34	Bosnia and Herzegovina	0.11 (0.02,0.43)	0 (0,0.01)	0 (0,0.02)	0 (0,0)	-8.97 (-9.95 to -7.99)
49	Lithuania	0.51 (0.22,0.97)	0.02 (0.01,0.04)	0.02 (0,0.03)	0 (0,0)	-8.95 (-9.58 to -8.32)
8	Maldives	3.38 (0.86,8.15)	0.8 (0.2,1.93)	0.13 (0.06,0.25)	0.05 (0.02,0.09)	-8.9 (-9.25 to -8.55)
70	Israel	0.37 (0.16,0.76)	0.01 (0,0.02)	0.04 (0.01,0.08)	0 (0,0)	-8.83 (-9.56 to -8.1)
39	North Macedonia	3.8 (1.36,7.68)	0.23 (0.08,0.47)	0.08 (0.01,0.24)	0.01 (0,0.03)	-8.76 (-9.65 to -7.86)
126	Oman	1.7 (0.33,6.44)	0.05 (0.01,0.19)	0.09 (0.04,0.2)	0 (0,0.01)	-8.7 (-9.62 to -7.76)
46	Belarus	1.84 (0.09,12.62)	0.03 (0,0.18)	0.06 (0,0.74)	0 (0,0.02)	-8.63 (-9.48 to -7.78)
69	Ireland	0.22 (0.13,0.34)	0.01 (0,0.01)	0.01 (0,0.03)	0 (0,0)	-8.62 (-9.64 to -7.58)
138	Nepal	49.8 (4.22,170.12)	0.14 (0.01,0.46)	3.17 (0.28,15.07)	0.01 (0,0.05)	-8.42 (-8.92 to -7.92)
121	Kuwait	0.03 (0.01,0.12)	0 (0,0.01)	0 (0,0.01)	0 (0,0)	-8.18 (-8.52 to -7.83)
190	Greenland	0.01 (0,0.02)	0.01 (0,0.04)	0 (0,0)	0 (0,0)	-8.05 (-8.47 to -7.62)
51	Russian Federation	24.55 (16.12,30.3)	0.02 (0.02,0.03)	1.8 (0.73,2.78)	0 (0,0)	-7.88 (-8.59 to -7.16)
74	Netherlands	0.73 (0.47,1.09)	0.01 (0,0.01)	0.05 (0.02,0.11)	0 (0,0)	-7.87 (-9.09 to -6.62)
50	Republic of Moldova	1.09 (0.27,2.73)	0.03 (0.01,0.07)	0.06 (0.02,0.11)	0 (0,0.01)	-7.85 (-9.04 to -6.64)
61	Belgium	0.38 (0.19,0.65)	0.01 (0,0.01)	0.03 (0.01,0.06)	0 (0,0)	-7.79 (-9.21 to -6.35)
101	Bolivia (Plurinational State of)	68.9 (26.82,134.78)	0.65 (0.25,1.26)	6.15 (3.09,11.4)	0.05 (0.03,0.1)	-7.79 (-8.07 to -7.5)
106	El Salvador	2.53 (0.57,7.17)	0.03 (0.01,0.09)	0.15 (0.03,0.43)	0 (0,0.01)	-7.76 (-8.01 to -7.52)
85	United States of America	12.86 (9.36,15.21)	0.01 (0,0.01)	0.64 (0.32,0.91)	0 (0,0)	-7.67 (-8.6 to -6.72)
199	San Marino	0.01 (0.01,0.02)	0.12 (0.06,0.19)	0 (0,0)	0.01 (0,0.02)	-7.66 (-7.95 to -7.36)
73	Malta	0.02 (0.01,0.03)	0.01 (0,0.01)	0 (0,0)	0 (0,0)	-7.63 (-8.69 to -6.57)
188	Bermuda	0 (0,0)	0 (0,0.01)	0 (0,0)	0 (0,0)	-7.56 (-8 to -7.13)
136	Bhutan	1.08 (0.01,4.68)	0.1 (0,0.45)	0.07 (0,0.35)	0.01 (0,0.06)	-7.55 (-7.76 to -7.34)
192	Monaco	0 (0,0)	0 (0,0)	0 (0,0)	0 (0,0)	-7.54 (-8.22 to -6.85)
24	Armenia	7.35 (2,15.75)	0.2 (0.05,0.43)	0.56 (0.33,0.85)	0.03 (0.02,0.05)	-7.43 (-8.66 to -6.19)
67	Greece	1.31 (0.81,1.94)	0.03 (0.02,0.04)	0.08 (0.03,0.15)	0 (0,0)	-7.42 (-8.12 to -6.72)
65	France	2.89 (1.88,4.04)	0.01 (0.01,0.01)	0.19 (0.08,0.38)	0 (0,0)	-7.38 (-8.49 to -6.25)
60	Austria	0.42 (0.26,0.58)	0.01 (0.01,0.01)	0.03 (0.01,0.07)	0 (0,0)	-7.23 (-8.63 to -5.81)
125	Palestine	7.42 (3,15.38)	0.18 (0.07,0.37)	0.93 (0.55,1.52)	0.02 (0.01,0.03)	-7.21 (-7.38 to -7.04)
79	Switzerland	0.26 (0.11,0.49)	0.01 (0,0.01)	0.02 (0.01,0.05)	0 (0,0)	-7.2 (-8.6 to -5.77)
82	Chile	1.35 (0.66,2.33)	0.01 (0,0.02)	0.13 (0.05,0.25)	0 (0,0)	-7.14 (-8.54 to -5.71)
29	Mongolia	3.36 (0.9,8.99)	0.1 (0.03,0.26)	0.4 (0.1,2.04)	0.01 (0,0.05)	-7.13 (-7.29 to -6.96)
84	Canada	1.06 (0.67,1.56)	0.01 (0,0.01)	0.05 (0.02,0.08)	0 (0,0)	-7.09 (-8.39 to -5.77)
144	Equatorial Guinea	0.6 (0.05,2.62)	0.06 (0.01,0.27)	0.12 (0.01,0.62)	0.01 (0,0.03)	-7.06 (-7.6 to -6.53)
33	Albania	1.79 (0.99,3.01)	0.05 (0.03,0.08)	0.08 (0.03,0.17)	0.01 (0,0.01)	-7.03 (-7.25 to -6.8)
110	Nicaragua	8.67 (2.8,18.99)	0.13 (0.04,0.28)	0.88 (0.28,1.91)	0.01 (0,0.03)	-7.01 (-7.3 to -6.72)
102	Ecuador	13.7 (4.32,30.27)	0.1 (0.03,0.21)	2.02 (0.87,3.86)	0.01 (0.01,0.02)	-6.94 (-7.61 to -6.26)
189	Cook Islands	0 (0,0.01)	0.02 (0,0.05)	0 (0,0)	0 (0,0.01)	-6.86 (-7.48 to -6.24)
68	Iceland	0.01 (0,0.02)	0 (0,0.01)	0 (0,0)	0 (0,0)	-6.76 (-8.13 to -5.36)
108	Honduras	18.72 (5.69,40.59)	0.22 (0.07,0.48)	2.85 (0.93,5.64)	0.03 (0.01,0.05)	-6.71 (-6.97 to -6.45)
171	Cabo Verde	0.29 (0.01,1.41)	0.05 (0,0.23)	0.03 (0,0.11)	0.01 (0,0.03)	-6.64 (-6.96 to -6.32)
132	United Arab Emirates	2.01 (0.42,5.66)	0.09 (0.02,0.24)	0.25 (0.09,0.5)	0.01 (0,0.01)	-6.61 (-7.18 to -6.03)
9	Myanmar	356.65 (112.66,776.78)	0.68 (0.21,1.49)	51.07 (18.31,122.59)	0.1 (0.04,0.24)	-6.57 (-6.84 to -6.3)
75	Norway	0 (0,0)	0 (0,0)	0 (0,0)	0 (0,0)	-6.56 (-7.04 to -6.07)
83	Uruguay	0.2 (0.08,0.36)	0.01 (0,0.01)	0.02 (0.01,0.04)	0 (0,0)	-6.53 (-7.59 to -5.45)
122	Lebanon	4.03 (0.91,11.13)	0.1 (0.02,0.27)	0.49 (0.25,0.81)	0.01 (0.01,0.02)	-6.5 (-6.77 to -6.23)
28	Kyrgyzstan	1.89 (0.2,7.19)	0.03 (0,0.11)	0.69 (0.2,1.83)	0.01 (0,0.02)	-6.46 (-8.64 to -4.23)
66	Germany	3.49 (1.64,6.95)	0.01 (0,0.02)	0.46 (0.17,0.92)	0 (0,0)	-6.43 (-7.69 to -5.15)
86	Antigua and Barbuda	0.03 (0.01,0.07)	0.06 (0.02,0.12)	0 (0,0.01)	0.01 (0,0.02)	-6.31 (-8.28 to -4.31)
62	Cyprus	0.61 (0.13,1.43)	0.09 (0.02,0.22)	0.09 (0.03,0.2)	0.01 (0,0.03)	-6.27 (-6.72 to -5.81)
113	Brazil	158.12 (108.67,194.12)	0.1 (0.07,0.13)	17.13 (10.84,24.02)	0.01 (0.01,0.01)	-6.23 (-6.73 to -5.74)
201	Tuvalu	0.05 (0.01,0.13)	0.32 (0.07,0.77)	0.01 (0,0.01)	0.04 (0.01,0.1)	-6.05 (-6.33 to -5.77)
53	Brunei Darussalam	0 (0,0)	0 (0,0)	0 (0,0)	0 (0,0)	-6.04 (-6.18 to -5.9)
104	Colombia	30.34 (17.74,43.38)	0.07 (0.04,0.1)	2.87 (1.36,5.23)	0.01 (0,0.02)	-6.03 (-6.35 to -5.72)
12	Thailand	18.44 (9.47,34.46)	0.04 (0.02,0.07)	1.49 (0.7,2.69)	0.01 (0,0.01)	-5.82 (-6.26 to -5.38)
128	Saudi Arabia	4.56 (1.51,10.93)	0.02 (0.01,0.04)	0.48 (0.08,1.55)	0 (0,0.01)	-5.8 (-6.71 to -4.88)
5	Indonesia	243.82 (99.86,504.63)	0.11 (0.04,0.23)	36.88 (7.87,83.24)	0.02 (0,0.04)	-5.8 (-5.93 to -5.68)
109	Mexico	170.1 (108.1,208.34)	0.14 (0.09,0.17)	24.46 (14.42,36.54)	0.03 (0.02,0.04)	-5.79 (-6.02 to -5.57)
119	Iraq	22.01 (8.89,49.17)	0.07 (0.03,0.15)	4.21 (1.91,8.12)	0.01 (0,0.02)	-5.76 (-6.56 to -4.96)
137	India	1261.11 (111.94,4208.72)	0.11 (0.01,0.35)	164.59 (23.05,626.68)	0.02 (0,0.06)	-5.76 (-6.01 to -5.51)
105	Costa Rica	0.38 (0.16,0.75)	0.01 (0,0.02)	0.04 (0.02,0.08)	0 (0,0)	-5.72 (-6.06 to -5.38)
6	Lao People's Democratic Republic	89.89 (15.58,241.36)	1.14 (0.19,3.07)	16.23 (5.4,36.39)	0.19 (0.06,0.43)	-5.68 (-5.78 to -5.57)
111	Panama	1.06 (0.44,2.08)	0.04 (0.02,0.07)	0.23 (0.11,0.41)	0.01 (0,0.01)	-5.53 (-5.88 to -5.18)
129	Syrian Arab Republic	35.17 (10.33,69.74)	0.16 (0.05,0.32)	1.68 (0.68,4.44)	0.02 (0.01,0.05)	-5.43 (-6.21 to -4.64)
197	Puerto Rico	0 (0,0.01)	0 (0,0)	0 (0,0)	0 (0,0)	-5.39 (-11.37 to 0.99)
18	Micronesia (Federated States of)	0.35 (0.09,0.88)	0.23 (0.06,0.58)	0.04 (0.01,0.1)	0.04 (0.01,0.11)	-5.38 (-5.52 to -5.25)
156	Rwanda	3.92 (0.08,18.24)	0.03 (0,0.12)	1.12 (0.02,4.48)	0.01 (0,0.03)	-5.3 (-5.91 to -4.69)
89	Belize	0.12 (0.05,0.24)	0.04 (0.02,0.08)	0.02 (0.01,0.03)	0 (0,0.01)	-5.29 (-6.56 to -3.99)
146	Burundi	15.01 (0.76,75.46)	0.13 (0.01,0.63)	4.82 (0.15,29.17)	0.02 (0,0.13)	-5.25 (-5.48 to -5.01)
7	Malaysia	7.04 (2.88,14.19)	0.03 (0.01,0.06)	1.01 (0.5,2.04)	0 (0,0.01)	-5.14 (-5.85 to -4.43)
183	Sao Tome and Principe	0.06 (0,0.31)	0.03 (0,0.14)	0.01 (0,0.06)	0 (0,0.03)	-5.04 (-5.42 to -4.65)
175	Ghana	6.03 (0.45,28.71)	0.02 (0,0.1)	1.64 (0.06,6.9)	0 (0,0.01)	-5 (-5.28 to -4.72)
25	Azerbaijan	2.99 (1.12,6.41)	0.03 (0.01,0.07)	0.52 (0.18,1.27)	0.01 (0,0.02)	-4.96 (-5.19 to -4.73)
11	Sri Lanka	1.26 (0.24,3.67)	0.01 (0,0.02)	0.22 (0.06,0.68)	0 (0,0)	-4.94 (-5.48 to -4.39)
139	Pakistan	245.97 (35.93,1077.46)	0.12 (0.02,0.54)	66.8 (10.14,270.24)	0.02 (0,0.09)	-4.94 (-5.12 to -4.76)
112	Venezuela (Bolivarian Republic of)	10.23 (3.53,21.36)	0.04 (0.01,0.08)	1.95 (0.74,4.62)	0.01 (0,0.02)	-4.9 (-5.52 to -4.28)
107	Guatemala	46.85 (17.48,89.56)	0.29 (0.11,0.54)	7.72 (3.9,13.61)	0.05 (0.03,0.09)	-4.67 (-5.23 to -4.1)
87	Bahamas	0.02 (0.01,0.05)	0.01 (0,0.02)	0 (0,0.01)	0 (0,0.01)	-4.67 (-4.89 to -4.46)
21	Solomon Islands	2.33 (0.34,6.38)	0.36 (0.05,0.98)	0.8 (0.12,2.12)	0.08 (0.01,0.22)	-4.66 (-4.85 to -4.47)
13	Timor-Leste	7.08 (1.41,21.47)	0.44 (0.09,1.32)	2.3 (0.77,6.79)	0.12 (0.04,0.35)	-4.52 (-4.72 to -4.31)
4	Cambodia	121.66 (31.66,317.71)	0.61 (0.16,1.6)	30.92 (4.04,140.35)	0.18 (0.02,0.82)	-4.43 (-4.67 to -4.19)
198	Saint Kitts and Nevis	0.01 (0,0.02)	0.01 (0,0.04)	0 (0,0)	0 (0,0.01)	-4.42 (-4.6 to -4.23)
16	Kiribati	0.57 (0.13,1.5)	0.44 (0.1,1.17)	0.15 (0.02,0.51)	0.11 (0.02,0.36)	-4.37 (-4.65 to -4.09)
31	Turkmenistan	0.72 (0.07,2.14)	0.01 (0,0.04)	0.12 (0,0.45)	0 (0,0.01)	-4.23 (-5.25 to -3.19)
153	Malawi	30.57 (2.46,182.2)	0.14 (0.01,0.81)	8.01 (0.81,36.23)	0.03 (0,0.13)	-4.2 (-4.47 to -3.92)
22	Tonga	0.09 (0.02,0.2)	0.06 (0.01,0.13)	0.02 (0,0.05)	0.01 (0,0.04)	-4.2 (-4.42 to -3.97)
14	Viet Nam	37.99 (10.93,95.11)	0.04 (0.01,0.1)	7.04 (2.58,16.55)	0.01 (0,0.02)	-4.18 (-4.58 to -3.77)
127	Qatar	0.03 (0.01,0.08)	0.01 (0,0.01)	0.02 (0.01,0.06)	0 (0,0)	-4.14 (-4.98 to -3.28)
30	Tajikistan	5.79 (2.66,10.73)	0.06 (0.03,0.11)	2.15 (0.63,5.95)	0.02 (0,0.04)	-4.13 (-4.34 to -3.91)
81	Argentina	2.48 (0.93,6.74)	0.01 (0,0.02)	0.6 (0.23,1.23)	0 (0,0)	-4.11 (-4.96 to -3.25)
185	Sierra Leone	27.99 (3.73,123.07)	0.31 (0.04,1.37)	11.63 (2.19,51.22)	0.08 (0.02,0.36)	-4.1 (-4.36 to -3.84)
20	Samoa	0.3 (0.09,0.59)	0.11 (0.04,0.23)	0.09 (0.02,0.21)	0.03 (0.01,0.07)	-4.08 (-4.26 to -3.9)
124	Morocco	12.14 (2.04,36.31)	0.03 (0.01,0.1)	2.26 (0.57,5.97)	0.01 (0,0.02)	-4.07 (-4.94 to -3.19)
114	Paraguay	2.94 (0.9,7.6)	0.05 (0.01,0.12)	0.78 (0.2,1.85)	0.01 (0,0.03)	-4.07 (-4.42 to -3.72)
57	Australia	0.3 (0.15,0.45)	0 (0,0)	0.21 (0.03,0.45)	0 (0,0)	-4.06 (-9.31 to 1.49)
150	Ethiopia	152.48 (3.17,775.56)	0.14 (0,0.71)	62.1 (3.55,273.98)	0.04 (0,0.17)	-4.06 (-4.18 to -3.95)
15	Fiji	0.66 (0.16,1.48)	0.07 (0.02,0.16)	0.18 (0.05,0.6)	0.02 (0.01,0.07)	-4.03 (-4.2 to -3.87)
178	Liberia	8.42 (0.63,42.41)	0.17 (0.01,0.84)	3.11 (0.3,15.6)	0.04 (0,0.2)	-3.95 (-4.35 to -3.55)
52	Ukraine	1.34 (0.41,3.09)	0 (0,0.01)	0.14 (0.03,0.37)	0 (0,0)	-3.88 (-5.04 to -2.7)
100	Trinidad and Tobago	0.08 (0.03,0.17)	0.01 (0,0.01)	0.09 (0.03,0.2)	0.01 (0,0.03)	3.88 (2.61 to 5.16)
204	Sudan	100.2 (0.91,761.2)	0.26 (0,1.94)	33.64 (13.66,66.05)	0.06 (0.02,0.12)	-3.87 (-4.87 to -2.86)
148	Djibouti	0.62 (0.09,2.81)	0.09 (0.01,0.39)	0.38 (0.06,1.43)	0.03 (0,0.1)	-3.84 (-4.4 to -3.28)
95	Haiti	16.18 (2.15,47.75)	0.14 (0.02,0.41)	7.03 (1.12,18.48)	0.04 (0.01,0.11)	-3.76 (-3.86 to -3.65)
116	Bahrain	0 (0,0)	0 (0,0)	0 (0,0)	0 (0,0)	-3.74 (-4.34 to -3.12)
2	Democratic People's Republic of Korea	34.61 (8.41,85.89)	0.13 (0.03,0.33)	5.78 (1.71,13.32)	0.04 (0.01,0.09)	-3.74 (-4.26 to -3.21)
200	Tokelau	0 (0,0)	0.08 (0.01,0.21)	0 (0,0)	0.09 (0.01,0.26)	-3.68 (-5.22 to -2.1)
184	Senegal	14.77 (1.32,80.93)	0.09 (0.01,0.51)	5.88 (0.6,29.23)	0.03 (0,0.13)	-3.53 (-3.99 to -3.08)
140	Angola	26.07 (3.53,115.86)	0.12 (0.02,0.52)	16.78 (2.74,52.91)	0.03 (0,0.09)	-3.49 (-4.1 to -2.87)
159	United Republic of Tanzania	89.18 (17.63,361.29)	0.16 (0.03,0.66)	39.38 (6.94,118.51)	0.04 (0.01,0.13)	-3.36 (-3.64 to -3.08)
180	Mauritania	2.1 (0.23,10.68)	0.05 (0.01,0.26)	1.03 (0.12,4.28)	0.02 (0,0.07)	-3.31 (-3.73 to -2.89)
130	Tunisia	5.36 (1.61,13.88)	0.05 (0.02,0.13)	1.1 (0.51,2.5)	0.01 (0.01,0.03)	-3.28 (-3.84 to -2.72)
88	Barbados	0 (0,0)	0 (0,0)	0 (0,0)	0 (0,0)	-3.27 (-4.33 to -2.19)
26	Georgia	0.5 (0.21,0.91)	0.01 (0,0.02)	0.12 (0.06,0.21)	0.01 (0,0.01)	-3.26 (-4.04 to -2.47)
161	Zambia	21.42 (3.21,82.25)	0.12 (0.02,0.48)	11.25 (1.59,37.61)	0.04 (0.01,0.13)	-3.21 (-3.62 to -2.79)
196	Palau	0.01 (0,0.02)	0.04 (0.01,0.11)	0 (0,0)	0.01 (0,0.04)	-3.08 (-3.24 to -2.93)
92	Dominican Republic	1.52 (0.83,3.29)	0.01 (0.01,0.03)	0.4 (0.17,0.96)	0 (0,0.01)	-3.06 (-4.01 to -2.1)
151	Kenya	22.16 (2.63,101.06)	0.05 (0.01,0.22)	8.07 (1.07,33.58)	0.01 (0,0.06)	-3.06 (-3.56 to -2.56)
186	Togo	7.15 (0.84,34.96)	0.1 (0.01,0.47)	3.69 (0.47,14.87)	0.03 (0,0.13)	-3.06 (-3.37 to -2.75)
80	United Kingdom	1.06 (0.68,1.27)	0 (0,0)	0 (0,0)	0 (0,0)	-21.09 (-22.32 to -19.85)
174	Gambia	1.84 (0.19,8.95)	0.09 (0.01,0.44)	1.18 (0.15,4.7)	0.03 (0,0.13)	-2.96 (-3.22 to -2.7)
155	Mozambique	54.97 (3.38,320.39)	0.2 (0.01,1.18)	32.02 (3.22,157.28)	0.06 (0.01,0.3)	-2.89 (-3.3 to -2.48)
181	Niger	26.93 (0.42,192.81)	0.14 (0,1.01)	32.43 (0.68,232.02)	0.06 (0,0.42)	-2.85 (-3.1 to -2.6)
120	Jordan	3.88 (0.95,10.31)	0.06 (0.02,0.16)	1.52 (0.43,3.76)	0.01 (0,0.04)	-2.82 (-3.66 to -1.97)
17	Marshall Islands	0.08 (0.01,0.23)	0.11 (0.02,0.32)	0.02 (0,0.07)	0.04 (0.01,0.13)	-2.82 (-3.11 to -2.52)
162	Botswana	1.32 (0.29,3.67)	0.06 (0.01,0.17)	0.59 (0.16,1.42)	0.03 (0.01,0.06)	-2.72 (-3 to -2.44)
134	Afghanistan	27.22 (0.14,179.6)	0.14 (0,0.91)	109.69 (4.41,631.91)	0.19 (0.01,1.11)	2.7 (1.43 to 3.99)
96	Jamaica	0.89 (0.38,1.79)	0.03 (0.01,0.06)	0.17 (0.06,0.43)	0.01 (0,0.03)	-2.64 (-3.87 to -1.39)
202	United States Virgin Islands	0 (0,0)	0 (0,0)	0 (0,0)	0 (0,0)	-2.61 (-3.33 to -1.88)
168	Benin	11.73 (0.79,72.72)	0.11 (0.01,0.69)	9.79 (0.93,46.76)	0.04 (0,0.19)	-2.61 (-2.91 to -2.31)
142	Congo	1.49 (0.16,5.75)	0.03 (0,0.13)	0.85 (0.16,2.64)	0.01 (0,0.04)	-2.61 (-2.74 to -2.47)
23	Vanuatu	0.32 (0.02,1.02)	0.11 (0.01,0.35)	0.19 (0.02,0.62)	0.05 (0,0.15)	-2.58 (-2.78 to -2.39)
154	Mauritius	0.19 (0.04,0.69)	0.02 (0,0.06)	0.05 (0.02,0.09)	0.01 (0,0.02)	-2.56 (-3.51 to -1.6)
149	Eritrea	4.62 (0.27,21.81)	0.07 (0,0.32)	2.47 (0.15,10.09)	0.03 (0,0.11)	-2.52 (-2.8 to -2.24)
147	Comoros	0.29 (0.01,1.47)	0.03 (0,0.16)	0.1 (0,0.42)	0.01 (0,0.05)	-2.47 (-2.82 to -2.11)
27	Kazakhstan	2.04 (0.12,9.73)	0.01 (0,0.05)	1.34 (0.66,2.4)	0.01 (0,0.01)	-2.43 (-4.78 to -0.03)
152	Madagascar	18.61 (2.62,82.63)	0.08 (0.01,0.34)	12.23 (1.17,53.08)	0.03 (0,0.13)	-2.3 (-2.67 to -1.94)
177	Guinea-Bissau	1.92 (0.1,10.69)	0.09 (0,0.51)	1.28 (0.08,5.96)	0.04 (0,0.17)	-2.22 (-2.52 to -1.92)
19	Papua New Guinea	30.07 (4.84,87.28)	0.43 (0.07,1.26)	31.98 (5.78,83.65)	0.2 (0.04,0.52)	-2.16 (-2.32 to -1.99)
194	Niue	0 (0,0)	0.06 (0.01,0.13)	0 (0,0)	0.06 (0.02,0.16)	-2.14 (-3.05 to -1.22)
143	Democratic Republic of the Congo	45.42 (3.5,227.35)	0.06 (0,0.28)	33.96 (3.24,166.23)	0.02 (0,0.12)	-2.03 (-2.66 to -1.4)
115	Algeria	19.6 (4.92,59.96)	0.05 (0.01,0.16)	8.75 (4.61,15.74)	0.02 (0.01,0.04)	-2.02 (-2.66 to -1.37)
133	Yemen	101.71 (3.36,669.85)	0.34 (0.01,2.23)	74.55 (15.11,311.65)	0.16 (0.03,0.67)	-2.02 (-2.47 to -1.58)
165	South Africa	29.33 (11.09,52.2)	0.06 (0.02,0.1)	11.95 (4.61,23.3)	0.03 (0.01,0.05)	-2.01 (-2.41 to -1.61)
179	Mali	34.64 (0.92,238.75)	0.18 (0,1.22)	41.74 (2.27,281.6)	0.08 (0,0.57)	-2.01 (-2.3 to -1.72)
36	Croatia	0.58 (0.32,0.85)	0.02 (0.01,0.03)	0 (0,0)	0 (0,0)	-19.13 (-21.54 to -16.66)
37	Czechia	1.46 (0.79,2.24)	0.02 (0.01,0.04)	0 (0,0.01)	0 (0,0)	-18.79 (-20.58 to -16.96)
38	Hungary	1.53 (0.86,2.19)	0.03 (0.01,0.04)	0 (0,0.01)	0 (0,0)	-18.18 (-20.09 to -16.22)
55	Republic of Korea	13.04 (2.92,32.87)	0.04 (0.01,0.1)	0.03 (0.01,0.09)	0 (0,0)	-17.62 (-18.56 to -16.67)
45	Slovenia	0.07 (0.04,0.12)	0.01 (0,0.01)	0 (0,0)	0 (0,0)	-17.53 (-19.56 to -15.44)
56	Singapore	0.03 (0.02,0.04)	0 (0,0)	0 (0,0)	0 (0,0)	-17.16 (-18.94 to -15.34)
78	Sweden	0.23 (0.1,0.38)	0 (0,0.01)	0 (0,0)	0 (0,0)	-16.56 (-22.59 to -10.06)
41	Poland	0.36 (0.23,0.49)	0 (0,0)	0 (0,0)	0 (0,0)	-16.28 (-19.63 to -12.78)
98	Saint Vincent and the Grenadines	0.14 (0.05,0.34)	0.12 (0.04,0.27)	0 (0,0)	0 (0,0)	-15.16 (-17.95 to -12.27)
35	Bulgaria	0.38 (0.15,0.78)	0.01 (0,0.02)	0 (0,0.01)	0 (0,0)	-14.68 (-16.84 to -12.47)
43	Serbia	1.01 (0.32,2.63)	0.02 (0,0.04)	0.01 (0,0.04)	0 (0,0)	-14.51 (-16.22 to -12.75)
42	Romania	6.1 (1.86,14.85)	0.04 (0.01,0.1)	0.06 (0.02,0.12)	0 (0,0)	-14.24 (-16.71 to -11.69)
44	Slovakia	0.98 (0.32,2.53)	0.03 (0.01,0.07)	0.02 (0,0.05)	0 (0,0)	-12.93 (-13.68 to -12.17)
47	Estonia	0.2 (0.06,0.44)	0.02 (0.01,0.04)	0 (0,0.01)	0 (0,0)	-12.66 (-13.98 to -11.31)
71	Italy	5.51 (4.03,6.71)	0.02 (0.01,0.02)	0.05 (0.02,0.09)	0 (0,0)	-12.39 (-16.17 to -8.44)
90	Cuba	0.39 (0.12,1.01)	0 (0,0.01)	0 (0,0.01)	0 (0,0)	-11.98 (-14.97 to -8.88)
93	Grenada	0 (0,0.01)	0 (0,0.01)	0 (0,0)	0 (0,0)	-11.88 (-15.5 to -8.1)
54	Japan	3.48 (2.53,4.08)	0.01 (0,0.01)	0.06 (0.02,0.1)	0 (0,0)	-11.86 (-14.27 to -9.39)
1	China	5960.91 (1990.85,11568.59)	0.54 (0.18,1.05)	96.86 (48.62,162.27)	0.02 (0.01,0.03)	-11.71 (-12.43 to -10.98)
76	Portugal	1.09 (0.64,1.58)	0.02 (0.01,0.03)	0.02 (0.01,0.03)	0 (0,0)	-11.61 (-12.56 to -10.65)
59	Andorra	0 (0,0)	0 (0,0)	0 (0,0)	0 (0,0)	-11.46 (-11.86 to -11.06)
77	Spain	8.18 (5.4,11.62)	0.04 (0.03,0.06)	0.19 (0.06,0.5)	0 (0,0)	-10.43 (-11.21 to -9.64)
64	Finland	0.33 (0.1,0.77)	0.01 (0,0.02)	0.01 (0,0.02)	0 (0,0)	-10.3 (-10.89 to -9.71)
103	Peru	99.96 (46.68,176.75)	0.33 (0.15,0.58)	4.45 (2.21,8.23)	0.01 (0.01,0.03)	-10.24 (-10.68 to -9.79)
118	Iran (Islamic Republic of)	574.01 (207,1022.92)	0.75 (0.27,1.34)	6.62 (4.14,10.77)	0.01 (0.01,0.02)	-10.06 (-10.79 to -9.34)
117	Egypt	59.03 (13.43,135.75)	0.07 (0.02,0.15)	25.95 (11.66,44.92)	0.02 (0.01,0.04)	-1.93 (-2.93 to -0.92)
166	Eswatini	0.67 (0.1,2.41)	0.04 (0.01,0.16)	0.29 (0.07,0.75)	0.02 (0,0.05)	-1.9 (-2.35 to -1.45)
187	American Samoa	0.02 (0,0.06)	0.03 (0,0.07)	0 (0,0.01)	0.01 (0,0.05)	-1.88 (-2.19 to -1.58)
3	Taiwan (Province of China)	2.03 (1.3,2.84)	0.01 (0.01,0.02)	0.4 (0.15,0.77)	0.01 (0,0.01)	1.85 (-0.75 to 4.53)
145	Gabon	0.2 (0.01,0.78)	0.01 (0,0.05)	0.1 (0.01,0.39)	0 (0,0.02)	-1.78 (-2.34 to -1.21)
99	Suriname	0.09 (0.05,0.16)	0.02 (0.01,0.04)	0.04 (0.02,0.07)	0.01 (0,0.02)	-1.77 (-2.5 to -1.03)
157	Seychelles	0.03 (0.01,0.06)	0.03 (0.01,0.08)	0.01 (0.01,0.03)	0.02 (0.01,0.04)	-1.73 (-1.95 to -1.52)
193	Nauru	0.02 (0,0.05)	0.1 (0.02,0.29)	0.01 (0,0.02)	0.06 (0.02,0.14)	-1.67 (-2.7 to -0.63)
10	Philippines	86.31 (51.89,133.06)	0.09 (0.05,0.14)	43.44 (24.93,66.26)	0.04 (0.02,0.06)	-1.63 (-1.97 to -1.29)
141	Central African Republic	7.17 (0.54,31.51)	0.12 (0.01,0.55)	6.67 (0.56,26.54)	0.08 (0.01,0.3)	-1.27 (-1.46 to -1.07)
176	Guinea	8.31 (0.3,57.29)	0.06 (0,0.44)	8.74 (0.5,48.26)	0.04 (0,0.21)	-1.19 (-1.55 to -0.82)
164	Namibia	1.09 (0.16,3.67)	0.04 (0.01,0.15)	0.66 (0.18,1.85)	0.02 (0.01,0.07)	-1.16 (-1.54 to -0.78)
195	Northern Mariana Islands	0.01 (0,0.02)	0.01 (0,0.03)	0 (0,0)	0 (0,0.01)	-1.14 (-1.6 to -0.68)
97	Saint Lucia	0 (0,0.01)	0 (0,0)	0 (0,0)	0 (0,0)	-1.13 (-2.26 to 0.02)
169	Burkina Faso	44.7 (1.02,217.65)	0.21 (0,1.05)	56.44 (2.12,261.95)	0.13 (0,0.59)	-0.99 (-1.21 to -0.77)
173	C么te d'Ivoire	14.78 (1.38,74.69)	0.06 (0.01,0.29)	17.78 (3.12,67.82)	0.04 (0.01,0.15)	-0.82 (-1.08 to -0.55)
182	Nigeria	114.28 (8.29,667.56)	0.06 (0,0.38)	153.82 (20.84,707.08)	0.04 (0.01,0.18)	-0.66 (-1.02 to -0.29)
94	Guyana	0.28 (0.1,0.68)	0.02 (0.01,0.05)	0.07 (0.02,0.18)	0.01 (0,0.02)	-0.6 (-1.91 to 0.73)
167	Zimbabwe	27.49 (12.85,44.85)	0.15 (0.07,0.24)	21.18 (8.68,43.52)	0.09 (0.04,0.2)	-0.47 (-0.89 to -0.05)
170	Cameroon	6.74 (0.39,36.28)	0.03 (0,0.17)	9.84 (1.08,36.99)	0.02 (0,0.07)	-0.35 (-0.89 to 0.19)
123	Libya	1.76 (0.82,3.79)	0.03 (0.01,0.06)	0.79 (0.33,1.55)	0.02 (0.01,0.04)	0.33 (-0.22 to 0.89)
203	South Sudan	8.89 (0.51,55.32)	0.08 (0,0.48)	12.62 (0.61,87.47)	0.07 (0,0.5)	0.33 (-0.05 to 0.7)
163	Lesotho	2.32 (0.43,7.91)	0.09 (0.02,0.31)	1.5 (0.42,3.46)	0.07 (0.02,0.17)	-0.27 (-0.51 to -0.03)
91	Dominica	0.06 (0.02,0.14)	0.07 (0.03,0.16)	0.02 (0.01,0.04)	0.06 (0.02,0.12)	-0.25 (-0.78 to 0.29)
191	Guam	0.02 (0,0.08)	0.01 (0,0.05)	0.01 (0,0.05)	0.01 (0,0.04)	0.24 (-0.18 to 0.66)
32	Uzbekistan	2.55 (0.79,8.12)	0.01 (0,0.02)	3.7 (1.91,7.47)	0.01 (0,0.02)	-0.2 (-0.99 to 0.59)
172	Chad	17.29 (0.67,103.13)	0.12 (0,0.71)	42.7 (2.41,181.1)	0.11 (0.01,0.45)	0.19 (-0.04 to 0.42)
160	Uganda	7.85 (0.15,49.6)	0.02 (0,0.12)	12.3 (0.62,46.84)	0.02 (0,0.06)	-0.11 (-0.5 to 0.28)
158	Somalia	24.09 (0.56,169.54)	0.14 (0,0.98)	49.86 (1.09,314.77)	0.11 (0,0.69)	-0.03 (-0.34 to 0.29)
