# Supplementary material for: Global, regional, and national burden of orofacial clefts, 1990–2021: an analysis of data from the global burden of disease study 2021
Source: Front Med (Lausanne). 2025 Jun 11;12:1609700. doi: 10.3389/fmed.2025.1609700 (PMC12187660; doi:10.3389/fmed.2025.1609700)
Supplement: Supplementary file 4 [file Supplementary_file_4.XLSX]

## Sheet: DALYs
	Location	DALYs_Number_1990	DALYs_ASR_1990	DALYs_Number_2021	DALYs_ASR_2021	EAPC_95%CI
1	Australia	352.31 (227.7,526.57)	2.23 (1.46,3.31)	460.11 (291.63,697.88)	1.95 (1.26,2.91)	-0.12 (-0.3,0.09)
2	New Zealand	68.65 (42.27,106.4)	2.06 (1.27,3.21)	90.75 (56.16,141.76)	1.87 (1.16,2.9)	-0.09 (-0.2,0.04)
3	Antigua and Barbuda	4.47 (2.28,7.64)	7.55 (3.85,12.95)	2.97 (1.86,4.33)	3.73 (2.33,5.58)	-0.51 (-0.74,-0.11)
4	Barbados	4.9 (2.98,7.61)	1.99 (1.22,3.09)	8.1 (4.91,12.81)	2.88 (1.76,4.51)	0.45 (0.16,0.8)
5	Belize	14.91 (8.56,26.55)	5.64 (3.4,9.46)	13.74 (8.75,20.06)	3.26 (2.12,4.78)	-0.42 (-0.69,-0.05)
6	Bermuda	1.28 (0.79,1.93)	2.32 (1.43,3.43)	1.71 (1.05,2.65)	2.92 (1.75,4.52)	0.26 (-0.1,0.64)
7	Dominican Republic	287.77 (196.33,458.41)	3.29 (2.22,5.15)	361.42 (235.26,547.73)	3.32 (2.17,5.01)	0.01 (-0.32,0.32)
8	Grenada	2.14 (1.29,3.4)	2.27 (1.38,3.55)	2.87 (1.69,4.43)	2.88 (1.72,4.45)	0.27 (-0.09,0.6)
9	Jamaica	126.93 (75.68,214.73)	4.83 (2.92,8.03)	93.44 (60.03,143.08)	3.85 (2.49,6.1)	-0.2 (-0.52,0.33)
10	Puerto Rico	83.94 (51.22,129.56)	2.34 (1.43,3.62)	116.28 (70.92,181.36)	3.82 (2.33,5.96)	0.63 (0.28,1)
11	Saint Kitts and Nevis	1.29 (0.71,2.62)	2.98 (1.67,5.94)	1.69 (1.02,2.69)	3.14 (1.9,4.98)	0.05 (-0.4,0.53)
12	Saint Lucia	2.86 (1.78,4.27)	2 (1.23,3.01)	4.81 (2.99,7.57)	2.87 (1.78,4.43)	0.43 (0.11,0.78)
13	Saint Vincent and the Grenadines	16.12 (7.07,34.19)	13.26 (5.93,27.88)	3.25 (1.96,4.99)	2.98 (1.79,4.59)	-0.78 (-0.9,-0.42)
14	United States Virgin Islands	2.28 (1.39,3.45)	2.12 (1.3,3.23)	2.37 (1.49,3.63)	3 (1.87,4.63)	0.41 (0.1,0.74)
15	Georgia	282.1 (186.83,424.56)	5.47 (3.63,8.13)	144.19 (91.11,214.96)	4.33 (2.77,6.39)	-0.21 (-0.38,-0.02)
16	Mongolia	452.56 (219.45,961.57)	15.37 (8.19,30.73)	264.07 (164.11,445.89)	7.68 (4.8,12.65)	-0.5 (-0.73,-0.2)
17	Turkmenistan	276.69 (166.69,431.75)	6.37 (3.99,9.84)	263.78 (165.63,414.87)	5.08 (3.19,7.99)	-0.2 (-0.4,0)
18	Bosnia and Herzegovina	89.25 (55.39,138.76)	2.12 (1.33,3.31)	56.42 (34.05,87.31)	1.86 (1.12,2.88)	-0.12 (-0.34,0.07)
19	Hungary	312.9 (227.71,419.13)	4.07 (2.87,5.33)	110.89 (66.71,169.47)	1.25 (0.75,1.93)	-0.69 (-0.8,-0.53)
20	Montenegro	65.68 (28.19,141.4)	13.04 (5.36,28.84)	13.3 (8.24,20.75)	2.6 (1.55,4.45)	-0.8 (-0.92,-0.49)
21	North Macedonia	385.87 (168.7,733.71)	23.1 (9.86,44.31)	44.97 (28.04,68.95)	2.67 (1.57,4.36)	-0.88 (-0.95,-0.72)
22	Romania	1321.22 (795.75,2145.43)	7.06 (4.03,12.3)	490.38 (303.57,747.17)	2.84 (1.78,4.34)	-0.6 (-0.8,-0.35)
23	Central African Republic	712.51 (114.46,2895.64)	13.49 (3.05,51.46)	735.13 (184.16,2519.38)	9.09 (2.73,29.19)	-0.33 (-0.63,0.34)
24	Democratic Republic of the Congo	5091.02 (1234.03,21598.65)	7.31 (2.39,27.63)	5243.46 (2077.36,16801.7)	4.55 (2.07,12.92)	-0.38 (-0.66,0.12)
25	Democratic People's Republic of Korea	3505.8 (1139.34,8056.54)	13.97 (4.7,31.65)	1099.63 (641.67,1893.95)	5.97 (3.09,10.99)	-0.57 (-0.79,-0.06)
26	Taiwan (Province of China)	515.83 (364.45,717.37)	2.83 (2.04,3.92)	643.35 (409.1,963.15)	3.33 (2.23,4.85)	0.18 (-0.08,0.5)
27	Republic of Moldova	176.63 (95.84,329.13)	4.29 (2.29,8.18)	64.8 (40.79,99.11)	2.13 (1.38,3.2)	-0.5 (-0.74,-0.12)
28	Russian Federation	5103.21 (3693.79,6877.05)	4.21 (3.06,5.52)	2427.52 (1516.69,3704.59)	1.89 (1.26,2.84)	-0.55 (-0.65,-0.45)
29	Ukraine	1204.09 (738.25,1840.35)	2.52 (1.58,3.83)	767.89 (471.08,1219.25)	1.98 (1.26,3.07)	-0.21 (-0.4,-0.01)
30	United Republic of Tanzania	8830.46 (2363.13,33258.4)	17.49 (5.54,62)	5349.06 (2260.12,12584.03)	6.86 (3.24,14.74)	-0.61 (-0.81,0)
31	Brunei Darussalam	7.76 (4.53,12.1)	2.83 (1.67,4.39)	11.38 (6.9,17.84)	2.64 (1.61,4.15)	-0.07 (-0.24,0.17)
32	Japan	4279.46 (2756.82,6316.42)	3.9 (2.6,5.64)	3785.05 (2335.14,5766.05)	3.28 (2.04,4.99)	-0.16 (-0.27,-0.05)
33	Republic of Korea	2759.74 (1594.34,4630.11)	7.36 (4.02,12.97)	1590.35 (955.49,2468.5)	3.42 (2.06,5.37)	-0.54 (-0.77,-0.2)
34	Canada	301.93 (216.15,417.68)	1.29 (0.91,1.75)	207.92 (128.23,324.09)	0.61 (0.37,0.93)	-0.53 (-0.65,-0.41)
35	Greenland	1.17 (0.58,2.76)	2.06 (1.03,4.83)	0.51 (0.32,0.76)	0.98 (0.6,1.49)	-0.53 (-0.78,-0.21)
36	United States of America	4298.54 (3011.85,6094.97)	1.85 (1.31,2.58)	4229.58 (2549.9,6569.71)	1.37 (0.83,2.13)	-0.26 (-0.39,-0.14)
37	Palestine	882.71 (476.81,1596.97)	25.9 (15.43,43.83)	554.36 (374.48,802.91)	10.39 (6.96,15.01)	-0.6 (-0.78,-0.3)
38	Syrian Arab Republic	3884.55 (1582.9,6914.24)	19.86 (9.09,34)	894.32 (579.73,1333.96)	6.93 (4.5,10.32)	-0.65 (-0.81,-0.27)
39	United Arab Emirates	264.16 (113.76,593.61)	12.08 (5.53,26.13)	381.37 (232.39,595.02)	4.49 (2.86,6.63)	-0.63 (-0.83,-0.22)
40	American Samoa	2.85 (1.04,6.13)	4.04 (1.75,8.02)	1.38 (0.73,2.42)	3.21 (1.54,6.11)	-0.21 (-0.52,0.29)
41	Cook Islands	0.74 (0.37,1.31)	3.64 (1.85,6.35)	0.39 (0.24,0.58)	2.42 (1.45,3.64)	-0.34 (-0.66,0.13)
42	Guam	4.24 (2.19,9.95)	2.73 (1.46,5.94)	4.33 (2.5,8.01)	2.93 (1.65,5.9)	0.08 (-0.26,0.42)
43	Northern Mariana Islands	1.26 (0.66,2.24)	2.53 (1.39,4.35)	1.1 (0.65,1.73)	2.48 (1.49,3.96)	-0.02 (-0.35,0.35)
44	Solomon Islands	215.34 (37.18,577.76)	33.96 (6.65,89.64)	86.14 (23.91,205.37)	9.37 (2.95,21.57)	-0.72 (-0.86,-0.31)
45	Tokelau	0.16 (0.05,0.37)	8.87 (2.74,20.88)	0.1 (0.04,0.22)	10.47 (3.2,24.88)	0.18 (-0.42,2.22)
46	Tuvalu	4.83 (1.18,11.44)	30.12 (7.9,70.33)	0.74 (0.33,1.43)	5.83 (2.64,11.25)	-0.81 (-0.91,-0.49)
47	Lao People's Democratic Republic	8145.77 (1524.14,21745.88)	103.73 (19.82,277.04)	1668.6 (700.6,3495.87)	20.16 (8.62,41.91)	-0.81 (-0.91,-0.23)
48	Malaysia	979.59 (566.47,1603.67)	4.53 (2.72,7.2)	958.46 (583.33,1480.85)	3.19 (1.98,4.86)	-0.3 (-0.61,0.12)
49	Ireland	77.32 (54.01,110.22)	2.4 (1.69,3.34)	66.48 (41.04,103.53)	1.45 (0.89,2.23)	-0.4 (-0.55,-0.24)
50	Burkina Faso	4329.88 (392.94,19788.61)	22.08 (3.09,96.09)	5800.13 (879.34,24350.05)	14.4 (3.02,56.77)	-0.35 (-0.7,0.42)
51	Plurinational State of Bolivia	6330.79 (2591.67,12237.95)	60.18 (25.1,115.59)	4425.1 (769.09,16672.53)	12.61 (3.23,43.52)	-0.67 (-0.91,-0.1)
52	Bolivarian Republic of Venezuela	1614.48 (879.18,2639.81)	7 (3.98,11.03)	1108.27 (736.65,1623.69)	2.57 (1.71,3.76)	-0.24 (-0.41,-0.04)
53	Republic of Maldives	307.72 (82.1,735.66)	73.6 (20.08,174.71)	13126.88 (8205.71,20421.52)	8.22 (5.09,12.95)	-0.74 (-0.86,-0.45)
54	Independent State of Papua New Guinea	2768.34 (495.66,7910.37)	40.47 (7.87,114.64)	513.14 (296.86,845.24)	3.56 (2.11,5.72)	-0.74 (-0.87,-0.42)
55	State of Kuwait	108.67 (67.22,167.24)	6.21 (3.89,9.5)	52.99 (30.2,88.61)	2.79 (1.61,4.7)	-0.05 (-0.27,0.19)
56	Republic of Yemen	9991.26 (1155.04,60954.67)	36.17 (6.41,206.12)	4510.53 (3162.69,6384.34)	6.63 (4.72,9.25)	-0.3 (-0.54,-0.06)
57	Republic of Madagascar	2092.04 (614.93,7846.64)	10.17 (3.8,34.24)	3095.44 (746.87,7712.9)	19.76 (5.24,48.4)	-0.6 (-0.81,-0.35)
58	Republic of the Gambia	199.6 (47.85,832.45)	11.05 (3.46,41.75)	2714.09 (1791.75,3957.32)	6.52 (4.34,9.43)	-0.12 (-0.5,0.47)
59	Principality of Andorra	0.92 (0.56,1.43)	1.85 (1.14,2.85)	9254.77 (3458.08,28308.1)	6.57 (2.85,18.13)	-0.62 (-0.88,0.02)
60	Republic of Italy	1459.37 (1060.22,1994.07)	3.66 (2.76,4.73)	25.34 (16.39,37.88)	6.79 (4.27,10.67)	-0.53 (-0.77,0.09)
61	Kingdom of Lesotho	275.03 (99.17,783.48)	12.29 (5.02,32.39)	442.62 (168.25,1555.31)	6.46 (2.77,20.95)	-0.92 (-0.96,-0.79)
62	Togolese Republic	764.93 (188.74,3233.38)	11.65 (3.74,44.89)	2548.75 (1419.21,4551.21)	12.49 (7.11,21.29)	-0.56 (-0.86,-0.09)
63	Republic of Chile	346.08 (238.77,491.24)	2.49 (1.71,3.55)	294.6 (180.11,446.99)	3.3 (1.87,5.47)	-0.08 (-0.22,0.08)
64	Commonwealth of Dominica	7.26 (3.56,14.41)	8.44 (4.29,16.46)	0.46 (0.28,0.7)	2.17 (1.36,3.4)	-0.46 (-0.8,0.74)
65	Republic of the Philippines	9034.64 (5793.18,13213.67)	10 (6.53,14.41)	1927.73 (1231.43,2955.78)	2.3 (1.47,3.45)	-0.06 (-0.49,0.56)
66	Republic of Ecuador	1416.84 (563.19,2899.57)	10.45 (4.43,20.84)	51.83 (33.16,77.99)	1.69 (1.01,2.63)	-0.06 (-0.49,0.57)
67	Republic of Malawi	3091.55 (552.49,16711.03)	15.36 (3.75,75.86)	1.31 (0.78,2.04)	1.69 (1.01,2.64)	-0.61 (-0.81,-0.27)
68	Lebanese Republic	543.61 (244.99,1164.06)	14.76 (7.19,30.02)	1029.79 (452.55,3217.41)	1.37 (0.87,2.05)	-0.63 (-0.73,-0.54)
69	Republic of the Congo	195.56 (67.48,574.92)	5.49 (2.31,14.43)	0.59 (0.35,0.92)	2.06 (1.24,3.23)	-0.66 (-0.84,-0.28)
70	People's Republic of China	563431.17 (208609.36,1067245.03)	50.83 (18.7,96.41)	825.38 (518.85,1248.55)	5.29 (2.54,14.93)	-0.4 (-0.63,-0.14)
71	Republic of South Africa	4006.86 (2313.58,5993.13)	8.85 (5.31,12.95)	39.65 (23.96,61.37)	1.34 (0.83,2.01)	-0.48 (-0.73,0.03)
72	Republic of Mauritius	34.38 (17.18,78.45)	3.12 (1.56,7.1)	710.81 (432.2,1073.52)	2.26 (1.37,3.55)	-0.09 (-0.22,0.08)
73	Republic of Namibia	161.25 (69.08,392.07)	8.22 (4.13,17.31)	112.16 (67.12,175.83)	7.28 (5.02,10.69)	-0.46 (-0.63,-0.29)
74	Republic of Sierra Leone	2656.05 (490.97,11127.31)	30.81 (6.79,125.26)	3232.18 (2228.84,4739.11)	3.9 (2.1,8.21)	-0.39 (-0.74,0.04)
75	Republic of Ghana	1037.06 (416.71,2997.36)	4.96 (2.34,11.94)	35.09 (19.02,73.05)	5.54 (3.46,8.32)	-0.04 (-0.29,0.3)
76	Republic of Guinea	962.26 (213.45,5299.3)	8.89 (2.79,42.55)	534.24 (338.07,793.84)	1.06 (0.68,1.63)	-0.66 (-0.89,-0.09)
77	Democratic Socialist Republic of Sri Lanka	475.65 (281.36,759.91)	2.75 (1.64,4.39)	100.78 (62.92,156.04)	2.09 (1.32,3.19)	-0.09 (-0.52,0.78)
78	Republic of San Marino	1.95 (1.28,2.8)	13.79 (8.75,20)	25.07 (15.6,37.76)	1.62 (0.98,2.51)	-0.7 (-0.78,-0.6)
79	Kingdom of Tonga	9.93 (3.45,20.18)	6.91 (2.7,13.53)	62.97 (37.68,97.77)	4.97 (2.24,15.33)	0.24 (-0.48,1.51)
80	Kingdom of the Netherlands	362.71 (246.47,515.82)	5.48 (2.41,12.02)	859.01 (339.28,3111.08)	3.05 (1.87,4.65)	-0.34 (-0.62,0.18)
81	Republic of Paraguay	316.52 (130.55,729.29)	5.87 (3.7,8.9)	11.14 (6.6,17.06)	2.52 (1.58,3.78)	0.01 (-0.3,0.4)
82	Republic of Uzbekistan	1408.14 (889.75,2117.72)	3.29 (2,5.85)	160.16 (100.91,240.34)	2.72 (1.69,4.25)	-0.36 (-0.53,-0.18)
83	Republic of Serbia	268.03 (167.85,448.01)	2.26 (1.56,3.17)	238.22 (144.9,369.16)	5.79 (3.92,8.16)	-0.37 (-0.53,-0.19)
84	Kingdom of Belgium	192.16 (131.42,278.2)	18.21 (4.75,87.81)	4489.54 (2986.35,6447.29)	2.05 (1.29,3.03)	-0.53 (-0.81,-0.04)
85	Islamic Republic of Afghanistan	3066.62 (539.83,16723.36)	11.91 (4.97,22)	161.74 (102.02,239.29)	6.15 (2.23,14.98)	-0.42 (-0.75,-0.08)
86	Independent State of Samoa	29.57 (11.56,55.88)	5.41 (3.31,8.19)	23.83 (7.74,61.8)	1.87 (1.14,2.88)	-0.31 (-0.45,-0.13)
87	Kingdom of Norway	219.22 (134.08,329.62)	2.7 (1.85,3.88)	7.54 (4.6,11.72)	1.43 (0.9,2.18)	-0.25 (-0.6,0.13)
88	Republic of Malta	9.05 (6.17,13.2)	2.21 (1.38,3.24)	150.53 (92.56,228.96)	6.61 (2.8,19.85)	-0.41 (-0.73,0.25)
89	Republic of Costa Rica	76.44 (46.7,113.15)	5.56 (3.58,8.43)	1326.08 (477.43,4579.66)	6.31 (2.58,18.55)	-0.46 (-0.73,0.12)
90	Kingdom of Thailand	2929.17 (1901.44,4392.53)	21.14 (4.03,108.88)	180.02 (61.78,600.16)	22.53 (5.8,104)	-0.34 (-0.69,0.06)
91	Republic of Mozambique	5388.57 (750.05,29175)	10.57 (3.76,20.79)	11618.21 (2228.94,58243.7)	5.47 (2.53,13.4)	-0.23 (-0.43,-0.01)
92	Republic of Cyprus	72.05 (27.2,139.51)	11.48 (2.48,33.18)	435.5 (183.04,1161.57)	3.3 (1.9,5.54)	-0.41 (-0.61,-0.17)
93	Republic of Vanuatu	31.21 (5.04,94)	10.68 (6.16,21.06)	7.39 (4.2,12.57)	6.55 (4.3,9.45)	-0.05 (-0.15,0.05)
94	People's Democratic Republic of Algeria	3324.5 (1818.37,7076.92)	5.97 (3.91,8.98)	719.77 (468.54,1055.7)	6.59 (3.07,14.57)	-0.56 (-0.71,-0.39)
95	Republic of Albania	224.03 (146.74,340.26)	8.04 (2.64,27.12)	1653.8 (707.59,4012.6)	3.51 (2.04,5.9)	-0.79 (-0.89,-0.58)
96	Republic of Equatorial Guinea	64.62 (15.32,245.48)	2.44 (1.56,3.78)	18.56 (10.87,30.19)	4.74 (3.37,6.35)	-0.81 (-0.91,-0.43)
97	Kingdom of Denmark	114.51 (73.19,176.33)	3.91 (2.09,7.27)	5151.03 (3677.42,6943.48)	5.85 (3.58,9.47)	-0.51 (-0.77,-0.06)
98	Slovak Republic	171.21 (97.68,307.23)	3.21 (2.31,4.33)	73.28 (43.87,122.92)	5.33 (2.77,11.4)	-0.4 (-0.69,-0.06)
99	Portuguese Republic	235.03 (168,319.31)	28.81 (5.23,179.56)	72.47 (36.71,160.39)	2.36 (1.34,4.15)	-0.54 (-0.71,-0.36)
100	Republic of Sudan	10234.85 (1187.59,69150)	15.53 (6.09,37.17)	157.68 (91.55,271.08)	3.78 (2.56,5.51)	-0.2 (-0.5,0.17)
101	Republic of India	166228.48 (58341.71,427504.1)	8.54 (5.13,14.65)	20.29 (13.5,29.79)	6.13 (3.7,10.28)	-0.6 (-0.78,-0.25)
102	Kingdom of Morocco	2570.92 (1468.02,4724.46)	10.45 (6.68,15.64)	80916.94 (50169.67,127938.58)	7.78 (3.83,16.83)	-0.64 (-0.83,-0.33)
103	Republic of Tajikistan	827.36 (508.95,1300.45)	10.69 (5.93,23.24)	0.1 (0.05,0.2)	5.97 (3.8,9.06)	-0.67 (-0.83,-0.26)
104	Sultanate of Oman	284.17 (141.94,709.67)	14.48 (3.6,38.24)	2167.23 (1361.52,3331.07)	13.4 (6.13,34.01)	0.57 (0.06,1.24)
105	Republic of Haiti	1590.21 (326.97,4405)	4.99 (2.57,10.35)	246.95 (108.15,646.97)	10.38 (4.18,35.76)	-0.07 (-0.47,0.73)
106	Republic of El Salvador	353.77 (165.78,794.54)	41.15 (9.75,120.51)	1326.59 (472.4,4890.43)	7.3 (4.42,11.66)	-0.88 (-0.93,-0.73)
107	Democratic Republic of Timor-Leste	650.89 (143.08,1942.01)	62.96 (21.19,134.63)	173.39 (104.77,276.55)	5.01 (2.51,10.39)	-0.51 (-0.76,-0.03)
108	Republic of the Union of Myanmar	32726.27 (10917.42,70257.22)	11.38 (3.09,48.99)	2354.67 (1028.88,5505.18)	4.73 (2.28,8.33)	-0.61 (-0.76,-0.4)
109	Republic of Guinea-Bissau	207.59 (41.32,998.36)	8.16 (3.79,18.52)	12.48 (5.55,23.15)	4.11 (2.26,8.29)	0.14 (-0.21,0.51)
110	Kingdom of Eswatini	97.56 (38.8,260.34)	2.7 (1.81,3.88)	2185.77 (1175.01,4554.13)	6.55 (3.25,16.42)	-0.33 (-0.59,0.03)
111	Republic of Slovenia	45.89 (30.22,67.43)	2.67 (1.9,3.65)	2482.86 (1087.44,6822.52)	1.6 (1,2.41)	-0.29 (-0.44,-0.11)
112	Republic of Austria	169.21 (118.78,237.21)	56.68 (16,145.03)	129.62 (79.57,198.14)	8.12 (4.77,13.74)	-0.55 (-0.8,-0.14)
113	Kingdom of Cambodia	11117.99 (3023.51,28686.51)	4.28 (2.7,6.41)	59.24 (35.31,97.33)	1.56 (0.96,2.37)	-0.38 (-0.51,-0.23)
114	Republic of Finland	185.48 (115.76,274.05)	15.4 (2.87,90.93)	77.88 (47.78,120.53)	8.75 (5.32,13.38)	-0.16 (-0.41,0.21)
115	Federal Republic of Somalia	2435.55 (295.87,15538.53)	4.96 (3.6,6.87)	260.72 (155.78,402.71)	1.87 (1.18,2.88)	-0.51 (-0.75,-0.07)
116	Kingdom of Spain	1154.09 (847.63,1534.23)	4.82 (2.52,8.53)	101.3 (63.7,158.58)	5.13 (3.11,7.84)	-0.46 (-0.69,-0.19)
117	Republic of Seychelles	3.73 (1.93,6.66)	11.67 (5.67,22.11)	261.19 (158.52,403.06)	6.17 (3.96,9.37)	0.11 (-0.23,0.44)
118	Republic of Indonesia	25389.44 (12092.41,48540.5)	15.99 (5.51,47.23)	289.65 (183.42,439.92)	3.07 (1.76,5.77)	-0.54 (-0.77,-0.04)
119	Kingdom of Bhutan	141.67 (37.86,469.58)	6.19 (3.81,9.63)	49.81 (28.17,98.34)	1.27 (0.77,1.93)	-0.43 (-0.67,0)
120	Kingdom of Bahrain	32.4 (19.65,50.57)	9.55 (5.9,14.43)	449.62 (271.39,687.43)	4.29 (2.38,9.18)	-0.79 (-0.87,-0.69)
121	State of Qatar	44 (27.31,65.17)	12.9 (3.43,64.29)	225.65 (114.98,535.81)	6.32 (4.02,10.05)	-0.09 (-0.26,0.09)
122	Republic of Benin	1226.87 (234.69,6659.35)	28.31 (12.32,52.23)	710.06 (445.11,1115.6)	10.54 (3.01,53.69)	-0.48 (-0.75,0.04)
123	Republic of Guatemala	4464.7 (1849.75,8356.36)	17.39 (7.09,54.5)	4539.73 (932.89,25949.64)	18.86 (4.83,76.9)	-0.51 (-0.75,0.18)
124	Islamic Republic of Pakistan	29488.58 (9998.41,104644.45)	14.45 (3.25,59.35)	3237.68 (832.06,13193.12)	12.92 (2.73,65.18)	-0.62 (-0.92,0.77)
125	Republic of Burundi	1539.53 (238.15,6961.85)	18.68 (6.69,47.2)	5180.63 (693.21,28929.93)	2.17 (1.33,3.41)	-0.73 (-0.9,-0.18)
126	Federal Democratic Republic of Nepal	5830.36 (1596.36,16521.6)	7.7 (2.97,26.1)	53.48 (31.92,85.31)	5.76 (3.75,8.44)	-0.19 (-0.49,0.22)
127	Islamic Republic of Mauritania	257.67 (79.33,1019.38)	7.81 (4.74,12.63)	1100.57 (714.87,1611)	8.55 (3.17,29.41)	-0.41 (-0.72,0.13)
128	Republic of Kazakhstan	1317.35 (801.23,2161.2)	4.75 (2.24,13.71)	3903.08 (1195.21,14892.77)	11.69 (5.93,24)	-0.35 (-0.69,0.09)
129	Republic of Uganda	1304.56 (465.92,5002)	6.61 (2.84,13.58)	6139.75 (3151.25,12463.85)	7.93 (5.57,11.11)	-0.32 (-0.67,0.14)
130	Republic of Niue	0.15 (0.07,0.31)	1.76 (1.11,2.61)	192.61 (132.75,276.52)	7.17 (4.63,10.65)	-0.93 (-0.96,-0.84)
131	Republic of Poland	635.74 (396.7,953.59)	18.78 (3.03,111.19)	859.87 (553.31,1284.1)	2.05 (1.23,3.23)	-0.14 (-0.37,0.11)
132	Republic of Mali	3393.24 (357.74,21647.51)	1.49 (0.95,2.19)	12.18 (7.3,18.79)	7.23 (4.79,10.4)	-0.91 (-0.95,-0.73)
133	Eastern Republic of Uruguay	43.49 (27.96,63.63)	2.9 (1.92,4.28)	437.46 (288.18,627.54)	6.77 (3.16,13.37)	-0.49 (-0.76,-0.1)
134	Grand Duchy of Luxembourg	9.72 (6.34,14.48)	21.94 (8.15,44.78)	1010.66 (443.16,2075.71)	1.04 (0.68,1.57)	-0.16 (-0.49,0.53)
135	Republic of Honduras	1795 (620.39,3745.05)	4.45 (1.61,18.48)	32.04 (20.17,49.15)	3.79 (2.41,5.87)	-0.4 (-0.53,-0.26)
136	Republic of Belarus	376.44 (154.24,1373.73)	10.96 (3.87,36.95)	28.59 (18.27,44.47)	2.5 (1.81,3.43)	-0.33 (-0.55,-0.07)
137	Republic of Djibouti	70.26 (21.11,262.36)	10.99 (3.55,26.97)	4827.18 (3496.03,6798.35)	1.87 (1.15,2.84)	-0.32 (-0.49,-0.14)
138	Republic of Nauru	1.75 (0.5,4.45)	8.17 (5.28,12.52)	130.28 (80.03,205.06)	2.45 (1.5,3.88)	-0.34 (-0.51,-0.15)
139	Kingdom of Saudi Arabia	1497.11 (959.52,2305.54)	5.83 (2.59,17.69)	1872.73 (899.58,4355.38)	4.73 (2.51,9.7)	-0.08 (-0.26,0.09)
140	Republic of Cameroon	960.41 (328.66,3580.02)	8.76 (3.04,36.32)	3.23 (1.34,7.36)	5.8 (2.4,13.29)	-0.59 (-0.8,0.02)
141	Federal Republic of Nigeria	13340.55 (3519.15,62262.6)	2.59 (1.6,3.86)	1953.32 (1334.01,2896.08)	5.55 (3.8,8.19)	-0.44 (-0.71,-0.11)
142	Republic of Singapore	75.92 (46.84,114.1)	11.93 (6.7,22.4)	26089.5 (15328.49,45250.49)	10.32 (6.31,17.07)	-0.44 (-0.61,-0.27)
143	Hashemite Kingdom of Jordan	606.45 (300.69,1251.65)	6.14 (2.59,18.08)	67.59 (42.89,103.2)	1.54 (1,2.33)	-0.46 (-0.7,-0.16)
144	Union of the Comoros	42.99 (13.77,151.41)	3.54 (2.31,5.2)	3.94 (2.58,6.09)	4.24 (2.75,6.77)	-0.68 (-0.83,-0.17)
145	Republic of Bulgaria	266.13 (173.55,391.55)	32.67 (17.17,55.64)	118.97 (76.46,178.27)	2.93 (1.92,4.36)	-0.49 (-0.84,0.14)
146	Republic of Peru	9688.73 (4956.67,16679.58)	11.05 (8.07,13.4)	1478.23 (900.83,2308.35)	1.95 (1.22,3.03)	-0.76 (-0.88,-0.47)
147	Federative Republic of Brazil	17039.87 (12420.42,20655.25)	11.18 (2.96,30.48)	345.55 (224.71,501.43)	6.67 (4.4,9.6)	-0.91 (-0.97,-0.62)
148	Republic of the Marshall Islands	7.64 (1.76,21.56)	2.74 (1.84,3.87)	275.41 (172.57,424.1)	1.6 (1.03,2.47)	-0.54 (-0.81,0.14)
149	Federal Republic of Germany	1788.61 (1202.6,2577.21)	5.46 (3.15,8.68)	158.52 (95.99,246.17)	1.62 (0.98,2.52)	-0.36 (-0.61,0)
150	Republic of Panama	146.62 (82.68,237.52)	3.7 (2.34,5.49)	493.4 (284.11,784.86)	4.7 (2.74,7.44)	-0.63 (-0.86,-0.1)
151	Republic of Lithuania	118.29 (77.26,172.54)	10.24 (3.1,46.82)	3.57 (2.26,5.65)	8.27 (4.55,14.13)	-0.57 (-0.8,-0.1)
152	Republic of South Sudan	1016.43 (233.03,5187.79)	15.37 (2.69,92.91)	187.92 (115.18,301.42)	3.05 (1.84,4.8)	-0.47 (-0.63,-0.3)
153	Republic of the Niger	2676.83 (283.3,17468.65)	11.65 (6.62,18.96)	166.44 (98.92,259.06)	1.96 (1.14,3.49)	-0.3 (-0.6,0.02)
154	Arab Republic of Egypt	8599.37 (4371.66,15024.59)	8.59 (5.61,12.61)	1331.25 (583.46,3900.34)	5.64 (2.65,15.29)	-0.13 (-0.61,0.72)
155	State of Libya	427.68 (281.17,631.89)	24.36 (11.6,45.31)	8300.86 (5576.72,11778.57)	7.39 (4.9,10.48)	-0.31 (-0.64,0.1)
156	Republic of Armenia	881.49 (413.01,1649.29)	3.15 (1.94,4.86)	420.68 (281.42,631.03)	2.51 (1.64,3.71)	0.24 (-0.2,0.67)
157	Republic of Latvia	70.87 (44.32,103.3)	4.36 (3.11,5.96)	45.72 (29.62,68.7)	3.93 (2.49,5.94)	-0.37 (-0.55,-0.01)
158	Czech Republic	348.82 (247.08,477.92)	41.39 (10.9,106.61)	1474.43 (898.47,2251.81)	2.34 (1.43,3.58)	-0.59 (-0.72,-0.43)
159	Republic of Kiribati	52 (13.1,135.43)	2.44 (1.57,3.67)	0.83 (0.53,1.24)	3.4 (2.24,5.11)	-0.67 (-0.78,-0.54)
160	Kingdom of Sweden	191.25 (122.78,287.48)	14.72 (6.54,28.72)	331.34 (213.07,503.06)	5.04 (3.24,7.56)	-0.55 (-0.79,-0.18)
161	Republic of Nicaragua	914.13 (372.95,1857.37)	2.28 (1.49,3.39)	408.09 (254.03,617.36)	1.06 (0.67,1.57)	-0.29 (-0.5,-0.09)
162	Republic of Iceland	5.57 (3.6,8.3)	8.22 (4.49,16.41)	84.39 (52.25,125.8)	5.61 (3.53,8.38)	-0.28 (-0.64,0.19)
163	Kyrgyz Republic	432.9 (223.82,938.69)	12.08 (7.6,19.39)	2429.07 (1447.06,3848.72)	7.77 (4.62,12.35)	-0.19 (-0.56,0.27)
164	Republic of Iraq	3174.6 (1897.58,5536.13)	2.51 (1.6,3.94)	36.93 (23.93,54.74)	3.4 (2.15,5.12)	-0.61 (-0.83,-0.11)
165	Argentine Republic	836.09 (532.44,1312.3)	73.56 (25.26,133.32)	148.96 (91.32,235.74)	1.82 (1.11,2.86)	-0.72 (-0.86,-0.39)
166	Republic of Turkey	51157.68 (17299.76,92831.71)	15.87 (3.09,66.98)	4.13 (2.2,7.52)	3.37 (1.9,5.8)	-0.23 (-0.38,-0.07)
167	Federal Democratic Republic of Ethiopia	15572.49 (1991.46,71425.53)	22.36 (6.96,53.54)	32.22 (17.23,62.24)	4.18 (2.27,7.89)	-0.22 (-0.61,0.34)
168	Federated States of Micronesia	33.19 (9.81,80.37)	4.02 (2.37,6.84)	20967.26 (8471.89,71899.23)	6.47 (2.98,19.94)	-0.45 (-0.71,0.08)
169	Republic of Guyana	41.67 (23.4,78.84)	5.33 (2.46,11.38)	1987.47 (1329.24,2908.6)	5.64 (3.74,8.35)	-0.21 (-0.43,0.01)
170	Republic of Palau	0.8 (0.37,1.71)	2.71 (1.77,3.99)	1199.18 (731.83,1934.75)	3.26 (2.02,5.11)	-0.52 (-0.74,-0.15)
171	United Kingdom of Great Britain and Northern Ireland	1430.91 (916.21,2129.96)	8.2 (5.54,10.92)	2354.69 (1447.09,3649.75)	6.43 (3.94,9.93)	0 (-0.53,0.73)
172	Republic of Colombia	3405.01 (2260.38,4551.47)	2.51 (1.63,3.77)	3708.93 (720.09,21438.09)	8.13 (2.34,40.33)	-0.28 (-0.65,0.4)
173	Republic of Trinidad and Tobago	30.24 (19.67,45.91)	2.82 (1.96,3.92)	1076.01 (680.3,1633.91)	7.22 (4.5,10.94)	-0.77 (-0.83,-0.7)
174	State of Israel	96.63 (62.07,141.66)	1.93 (1.24,2.82)	1455.89 (341.58,8151.47)	9.52 (2.84,47.76)	-0.58 (-0.84,-0.06)
175	Republic of Cuba	213.25 (134.6,340.29)	2.08 (1.3,3.29)	0.97 (0.42,2.05)	7.29 (3.34,15.07)	-0.66 (-0.83,-0.03)
176	Republic of Chad	1761.52 (249.37,9443.46)	13.85 (3,65.62)	16.22 (4.27,48.05)	11.78 (3.25,34.36)	-0.4 (-0.62,-0.05)
177	Republic of Senegal	1592.06 (364.19,7496.06)	11.41 (3.49,48.25)	10680.61 (6329.16,16609.52)	4.25 (2.41,6.76)	-0.69 (-0.79,-0.55)
178	Gabonese Republic	43.24 (20.2,101.53)	3.46 (1.75,7.1)	177.98 (108.7,272.98)	1.79 (1.1,2.78)	-0.44 (-0.73,0.27)
179	People's Republic of Bangladesh	54725.97 (12374.82,160199.82)	30.25 (8.46,82.75)	32.67 (19.91,49.84)	1.9 (1.19,2.85)	-0.31 (-0.65,0.12)
180	Republic of Zimbabwe	2919.04 (1599.89,4568.32)	17.42 (10.43,26.18)	5.59 (2.46,10.73)	5.92 (2.49,11.58)	-0.26 (-0.6,0.19)
181	Republic of Liberia	839.28 (132.54,3893.75)	17.91 (3.97,78.47)	5.81 (3.64,8.95)	1.76 (1.11,2.71)	-0.64 (-0.83,-0.14)
182	Republic of Rwanda	597.97 (197.06,1878.16)	5.52 (2.41,14.32)	400.12 (256.64,610.85)	5.67 (3.65,8.64)	-0.23 (-0.48,0.01)
183	Socialist Republic of Viet Nam	4235.33 (1684.29,9434.71)	4.83 (2.09,10.45)	260.5 (159.68,399.89)	5.74 (3.53,8.77)	-0.05 (-0.19,0.1)
184	French Republic	1076.47 (748.12,1519.7)	2.2 (1.57,3.01)	836.56 (517.95,1333.88)	7.1 (4.41,11.34)	0.18 (-0.34,1.25)
185	Republic of Azerbaijan	658.56 (412.69,1038.39)	8.21 (5.26,12.7)	806.61 (517.88,1232.44)	1.94 (1.28,2.93)	-0.34 (-0.46,-0.21)
186	Republic of Fiji	71.12 (26.46,147.61)	8.07 (3.11,16.59)	98.4 (60.85,150.18)	1.04 (0.64,1.58)	-0.83 (-0.9,-0.63)
187	Republic of Croatia	132.2 (92.88,179.54)	3.66 (2.52,4.91)	8533.91 (2983.74,29975.04)	19.67 (7.53,65.8)	-0.37 (-0.57,-0.05)
188	Hellenic Republic	364.2 (254.11,509.35)	4.89 (3.43,6.54)	179.39 (75.48,490.92)	5.77 (2.77,14.29)	-0.67 (-0.85,-0.08)
189	Commonwealth of the Bahamas	6.95 (4.52,10.51)	2.68 (1.75,4.04)	247.25 (146.37,389.07)	2.31 (1.35,3.62)	-0.75 (-0.84,-0.6)
190	Principality of Monaco	0.49 (0.29,0.75)	1.78 (1.07,2.71)	5460.69 (3365.29,8688.48)	10.91 (7.05,16.96)	-0.32 (-0.64,0.18)
191	Republic of Estonia	61.43 (38.46,91.83)	4.55 (2.79,6.94)	580.97 (251,1601.32)	5.71 (2.74,14.49)	-0.38 (-0.63,0)
192	State of Eritrea	533.3 (127.64,2065.04)	9.22 (2.94,31.78)	2011.18 (853.85,5930.96)	5.76 (2.67,15.49)	-0.49 (-0.75,0.19)
193	United Mexican States	18125.34 (12363.7,22088.32)	15.77 (10.93,19.22)	1187.91 (796.92,1747.57)	4.68 (3.13,6.98)	-0.14 (-0.22,-0.06)
194	Republic of Cabo Verde	37.83 (10.94,137.68)	7.45 (2.69,24.07)	209.85 (105.19,382.73)	10.64 (5.38,19.25)	-0.44 (-0.71,-0.01)
195	Swiss Confederation	176.12 (113.83,257.51)	3.02 (1.99,4.41)	7021.8 (4990.14,9658.24)	6.3 (4.48,8.63)	-0.02 (-0.59,1.05)
196	Republic of Zambia	2202.6 (550.43,7571.8)	14.27 (4.74,46.58)	33.65 (21.73,50.24)	3.13 (1.99,4.57)	-0.27 (-0.35,-0.2)
197	Republic of Tunisia	974.07 (558.68,1751.19)	10.3 (6.16,17.77)	1225.9 (406.51,4879.43)	6.38 (2.59,22.03)	-0.47 (-0.77,0.19)
198	Republic of Angola	2620.16 (602.68,10694.05)	12.78 (3.79,48.89)	2933.88 (1900.82,4235.77)	5.57 (3.6,8)	-0.26 (-0.52,-0.02)
199	Republic of Suriname	15.53 (10.56,22.98)	3.74 (2.56,5.48)	2573.43 (1550.54,3903.91)	4.42 (2.71,6.56)	-0.28 (-0.58,0.28)
200	Democratic Republic of Sao Tome and Principe	9.11 (3.58,31.74)	5.44 (2.52,15.86)	34629.06 (23632.36,50415.64)	3.56 (2.41,5.12)	-0.3 (-0.52,-0.09)
201	Islamic Republic of Iran	54382.09 (21095.73,94559.11)	72.49 (28.56,125.31)	206.28 (113.37,397.27)	3.59 (2.02,6.69)	-0.35 (-0.69,0.16)
202	Republic of Kenya	2770.06 (948.68,10075.57)	7.4 (3.16,23.54)	2487.21 (1137.94,5879.18)	4.45 (2.27,8.92)	-0.6 (-0.81,-0.02)
203	Republic of C么te d'Ivoire	1761.81 (493.14,7067.14)	8.38 (3.11,29.01)	729.58 (453.9,1105.09)	3.42 (2.12,5.19)	-0.45 (-0.7,-0.2)
204	Republic of Botswana	192.86 (92.54,411.34)	10.63 (5.54,20.76)	158.83 (93.95,265.12)	6.16 (3.72,10.21)	-0.37 (-0.65,0.08)
